# Supplementary material for: Global analyses of biosynthetic gene clusters in phytobiomes reveal strong phylogenetic conservation of terpenes and aryl polyenes
Source: mSystems. 2023 Jul 6;8(4):e00387-23. doi: 10.1128/msystems.00387-23 (PMC10469690; doi:10.1128/msystems.00387-23)
Supplement: Supplemental tables — Tables S1 to S19. [file msystems.00387-23-s0002.xlsx]

## Sheet: Details
	Supplementary Tables	Sheet	Description
	Table S1	S1	Summary of Plant isolates, Plant MAGs and Soil MAGs considered in this study
	Table S2	S2	Metadata information of Plant isolates
	Table S3	S3	Dereplicated plant isolates list with GTDB-Tk taxnomic information and with BGC information
	Table S4	S4	Plant isolates antiSMASH and BigScape BGC information
	Table S5	S5	Metadata information of Plant MAGs
	Table S6	S6	Dereplicated Plant MAGs list with BGC information
	Table S7	S7	Plant MAGs antiSMASH and BigScape BGC information
	Table S8	S8	Metadata information of Soil MAGs
	Table S9	S9	Dereplicated Soil MAGs list with BGC information
	Table S10	S10	Soil MAGs antiSMASH and BigScape BGC information
	Table S11	S11	Metadata information of soil isolates
	Table S12	S12	Dereplicated soil isolates with GTDB-Tk taxonomic information and with BGC information
	Table S13	S13	Soil isolates antiSMASH and BigScape BGC information
	Table S14	S14	Mantel's test result for association between BGC distance and phylogenetic distance
	Table S15	S15	Results of differential abundance analysis from plant isolates
	Table S16	S16	Results of differential abundance analysis from soil isolates
	Table S17	S17	Results from D-statistics for both GTDB-Tk and IQ-TREE generated phylogenetic trees
	Table S18	S18	Results from consenTRAIT for both GTDB-Tk and IQ-TREE generated phylogenetic trees
	Table S19	S19	Results from Pagel's lambda for both GTDB-Tk and IQ-TREE generated phylogenetic trees

## Sheet: S1
	No. of genomes
Total plant associated bacterial isolates from Patric and JGI	6808
Curated isolates based on isolation source and plant information (as per Levy et al criteria)	5078
Curated isolates (completeness (95% cutoff), contamination (5%))	4931
dereplicated isolates (98%)	1395
Total soil isolates from JGI	4251
Curated isolates based on isolation source	2572
Curated isolates (completeness (95% cutoff), contamination (5%)) and dereplication (98% ANI)	1768
all plant mags	1523
curated plant mags (>70% complete, <5% contamination)	995
dRep 98	573
all soil mags	1316
curated plant mags (>70% complete, <5% contamination)	1083
dRep 98	783

## Sheet: S2
Genome ID	Assembly Accession	98dRep	Genome Name	Genome_length	GC	N50	Contig	Completeness	Contamination	Host_common_name	Host_scientific_name	Plant_family	Isolation Source	Isolation Country	Geographic Location	Latitude	Longitude
1.73648e+06	GCF_001428165.1	0	Achromobacter sp. Root170	5811388	65.95	811895	21	99.53	0.47	Thale cress	Arabidopsis thaliana	Brassicaceae	root	Germany	Germany:Cologne	NA	NA
1.73656e+06	GCF_001427425.1	Y	Achromobacter sp. Root565	6065509	65.63	3738415	11	99.38	0.47	Thale cress	Arabidopsis thaliana	Brassicaceae	root	Germany	Germany:Cologne	NA	NA
1.7366e+06	GCF_001428845.1	Y	Achromobacter sp. Root83	6212786	65.85	491743	28	99.53	0.03	Thale cress	Arabidopsis thaliana	Brassicaceae	root	Germany	Germany:Cologne	NA	NA
Ga0314624	GCA_006715415.1	Y	Achromobacter sp. SLBN-14	6020352	65.76	6020352	1	99.53	0.47	rice	Oryza sativa	Poaceae	Rice root	USA	USA: California	38.5376	-121.764
217203	GCA_003994415.1	Y	Achromobacter spanius UQ283	6687823	63.81	6687823	1	99.53	0.93	Thale cress	Arabidopsis thaliana	Brassicaceae	soil	Australia	Australia:Brisbane	NA	NA
80870.2	GCA_003029685.1	0	Acidovorax avenae subsp. avenae AA81_1	5751886	68.63	5751886	1	98.8	0.19	Maize	Zea mays	Poaceae	leaf	USA	USA: Georgia	NA	NA
643561	GCA_000176855.2	Y	Acidovorax avenae subsp. avenae ATCC 19860	5482170	68.82	5482170	1	99.81	0	Maize	Zea mays	Poaceae	maize leaf	NA	NA	NA	NA
995087	GCA_000218805.2	Y	Acidovorax avenae subsp. avenae RS-1	5522282	68.67	67867	154	98.39	3.2	Rice	Oryza sativa	Poaceae	rice shoot	China	China	NA	NA
Ga0255698	GCA_007828905.1	Y	Acidovorax radicis 2721A	7249298	67.35	464875	37	99.62	0.88	wheat grass	Triticum	Poaceae	surface sterilized wheat roots	USA	NA	NA	NA
999386	GCA_000204195.2	Y	Acidovorax radicis N35	5530232	64.86	689800	26	99.35	1.14	Wheat	Triticum aestivum	Poaceae	surface sterilized wheat roots	NA	NA	NA	NA
999394	GCA_000204215.2	0	Acidovorax radicis N35v	5530086	64.86	385555	29	99.35	1.14	Wheat	Triticum aestivum	Poaceae	wheat roots	NA	NA	NA	NA
Ga0189680	GCA_003053545.1	Y	Acidovorax sp. CF301	7115078	67.77	308763	54	99.62	1.33	Populus	Populus	Salicaceae	Populus root	USA	NA	NA	NA
1.73628e+06	GCF_001424265.1	Y	Acidovorax sp. Leaf160	4717897	68.64	295544	29	99.62	0	Thale cress	Arabidopsis thaliana	Brassicaceae	leaf	Switzerland	Switzerland:Zurich	NA	NA
1.7363e+06	GCF_001424425.1	Y	Acidovorax sp. Leaf191	5870193	66.83	538462	24	99.62	0.38	Thale cress	Arabidopsis thaliana	Brassicaceae	leaf	Switzerland	Switzerland:Zurich	NA	NA
1.73624e+06	GCF_001422065.1	0	Acidovorax sp. Leaf76	5870153	66.82	326160	30	99.62	0.38	Thale cress	Arabidopsis thaliana	Brassicaceae	leaf	Switzerland	Switzerland:Zurich	NA	NA
1.73624e+06	GCF_001422735.1	Y	Acidovorax sp. Leaf78	5749411	66.29	487893	26	100	0.38	Thale cress	Arabidopsis thaliana	Brassicaceae	leaf	Switzerland	Switzerland:Zurich	NA	NA
1.73624e+06	GCF_001422105.1	0	Acidovorax sp. Leaf84	5869697	66.86	407953	29	99.62	0.38	Thale cress	Arabidopsis thaliana	Brassicaceae	leaf	Switzerland	Switzerland:Zurich	NA	NA
1.73649e+06	GCF_001428645.1	Y	Acidovorax sp. Root217	6756331	66.92	337792	45	99.43	0.4	Thale cress	Arabidopsis thaliana	Brassicaceae	root	Germany	Germany:Cologne	NA	NA
1.73649e+06	GCF_001428665.1	Y	Acidovorax sp. Root219	6820941	66.84	328464	48	99.62	0.42	Thale cress	Arabidopsis thaliana	Brassicaceae	root	Germany	Germany:Cologne	NA	NA
1.73651e+06	GCF_001429215.1	0	Acidovorax sp. Root267	5676132	64.73	518398	34	99.73	1.16	Thale cress	Arabidopsis thaliana	Brassicaceae	root	Germany	Germany:Golm	NA	NA
1.73651e+06	GCF_001428965.1	Y	Acidovorax sp. Root275	5561820	64.83	1116101	12	99.73	0.76	Thale cress	Arabidopsis thaliana	Brassicaceae	root	Germany	Germany:Golm	NA	NA
1.73653e+06	GCF_001425125.1	Y	Acidovorax sp. Root402	5140275	64.87	612796	19	99.62	0.02	Thale cress	Arabidopsis thaliana	Brassicaceae	root	Germany	Germany:Cologne	NA	NA
1.73657e+06	GCF_001427445.1	Y	Acidovorax sp. Root568	5103772	64.86	613000	20	99.54	0.02	Thale cress	Arabidopsis thaliana	Brassicaceae	root	Germany	Germany:Cologne	NA	NA
1.73659e+06	GCF_001428225.1	Y	Acidovorax sp. Root70	5006805	64.89	321248	32	99.37	0.19	Thale cress	Arabidopsis thaliana	Brassicaceae	root	Germany	Germany:Cologne	NA	NA
Ga0438580	Ga0438580	Y	Acinetobacter bereziniae 1375	4448421	37.86	203971	45	99.93	1.68	sorghum	Sorghum bicolor	Poaceae	transgenic sorghum/grain sorghum rhizosphere	USA	USA: Memphis, Nebraska	41.146	-96.436
Ga0454436	Ga0454436	Y	Acinetobacter calcoaceticus 2589	3907101	38.68	490169	15	100	0.41	grass	Triticum	Poaceae	unknown grass soil	USA	USA: Nebraska	42.3167	-102.417
40215.1	GCA_012271855.1	Y	Acinetobacter junii KCTC 42611	3208237	38.45	508199	15	100	0.14	Wheat	Triticum aestivum	Poaceae	seedlings	China	China: Shangqiu	NA	NA
Ga0008011	GCA_000746375.1	Y	Acinetobacter pittii WP19	3951709	38.73	128589	66	100	0.31	Populus	Populus	Salicaceae	Populus stem endosphere	USA	NA	NA	NA
Ga0255700	GCA_004339785.1	Y	Acinetobacter sp. 3636	3911866	38.69	369419	20	100	0.14	brome grass	Triticum	Poaceae	brome grass roots	USA	NA	NA	NA
Ga0255708	GCA_004364945.1	Y	Acinetobacter sp. 3664	3837365	38.69	860439	14	100	0	wooly plantain	Triticum	Poaceae	wooly plantain roots	USA	NA	NA	NA
1.73627e+06	GCF_001423205.1	Y	Acinetobacter sp. Leaf130	4045863	38.46	2297303	12	100	0.48	Thale cress	Arabidopsis thaliana	Brassicaceae	leaf	Switzerland	Switzerland:Zurich	NA	NA
1.73644e+06	GCF_001425285.1	Y	Acinetobacter sp. Root1280	4699229	37.94	241445	30	99.89	1.92	Thale cress	Arabidopsis thaliana	Brassicaceae	root	Germany	Germany:Cologne	NA	NA
33936.2	GCA_011404955.1	Y	Aeribacillus pallidus PI8	3833114	39	3833114	1	98.66	0.76	Soybean	Glycine max	Fabaceae	extract of soybean stem	Japan	Japan:Hokkaido Nakasatsunai	NA	NA
2.77529e+06	GCA_014841755.1	Y	Aeromicrobium sp. CFBP 8757 CFBP8757	3756269	71.2	533898	21	99.74	1.21	Rapeseed	Brassica napus	Brassicaceae	Seed	France	France	NA	NA
1.73631e+06	GCF_001422765.1	0	Aeromicrobium sp. Leaf245	3469640	71.72	589485	20	98.96	1.38	Thale cress	Arabidopsis thaliana	Brassicaceae	leaf	Switzerland	Switzerland:Zurich	NA	NA
1.73632e+06	GCF_001422865.1	0	Aeromicrobium sp. Leaf272	3477274	71.73	509043	16	96.59	1.21	Thale cress	Arabidopsis thaliana	Brassicaceae	leaf	Switzerland	Switzerland:Zurich	NA	NA
1.73632e+06	GCF_001423335.1	Y	Aeromicrobium sp. Leaf289	3462151	71.79	830248	8	99.48	1.38	Thale cress	Arabidopsis thaliana	Brassicaceae	leaf	Switzerland	Switzerland:Zurich	NA	NA
1.73633e+06	GCF_001423365.1	0	Aeromicrobium sp. Leaf291	3571516	71.75	1982039	4	99.48	1.9	Thale cress	Arabidopsis thaliana	Brassicaceae	leaf	Switzerland	Switzerland:Zurich	NA	NA
1.7365e+06	GCF_001428805.1	Y	Aeromicrobium sp. Root236	3919167	69.01	3919167	1	99.48	1.21	Thale cress	Arabidopsis thaliana	Brassicaceae	root	Germany	Germany:Cologne	NA	NA
1.73652e+06	GCF_001425755.1	Y	Aeromicrobium sp. Root344	3874254	68.76	3874254	1	99.74	0.69	Thale cress	Arabidopsis thaliana	Brassicaceae	root	Germany	Germany:Cologne	NA	NA
1.73654e+06	GCF_001426485.1	Y	Aeromicrobium sp. Root472D3	3707866	71.34	3001379	4	99.74	1.21	Thale cress	Arabidopsis thaliana	Brassicaceae	root	Germany	Germany:Cologne	NA	NA
1.73655e+06	GCF_001426755.1	Y	Aeromicrobium sp. Root495	3575694	70.43	2844527	4	99.74	1.21	Thale cress	Arabidopsis thaliana	Brassicaceae	root	Germany	Germany:Cologne	NA	NA
1.73644e+06	GCF_001425835.1	Y	Afipia sp. Root123D2	4798932	61.45	1264344	7	99.89	0.32	Thale cress	Arabidopsis thaliana	Brassicaceae	root	Germany	Germany:Cologne	NA	NA
1.73568e+06	GCF_001421485.1	Y	Agreia sp. Leaf210	3542150	66.29	928440	5	99.24	1.01	Thale cress	Arabidopsis thaliana	Brassicaceae	leaf	Switzerland	Switzerland:Zurich	NA	NA
1.73631e+06	GCF_001422695.1	Y	Agreia sp. Leaf244	4022387	67.4	1053027	9	99.24	2.27	Thale cress	Arabidopsis thaliana	Brassicaceae	leaf	Switzerland	Switzerland:Zurich	NA	NA
1.73632e+06	GCF_001422485.1	Y	Agreia sp. Leaf283	3978453	67.59	1029534	4	99.24	2.02	Thale cress	Arabidopsis thaliana	Brassicaceae	leaf	Switzerland	Switzerland:Zurich	NA	NA
1.73634e+06	GCF_001423605.1	Y	Agreia sp. Leaf335	3550532	66.32	908990	5	99.24	1.01	Thale cress	Arabidopsis thaliana	Brassicaceae	leaf	Switzerland	Switzerland:Zurich	NA	NA
1.18341e+06	GCA_003931535.1	Y	Agrobacterium deltaense CNPSo 3391	4926588	59.91	177127	50	100	0.28	Soybean	Glycine max	Fabaceae	nodule	Mozambique	Mozambique	NA	NA
Ga0454433	Ga0454433	Y	Agrobacterium larrymoorei 2074	4952238	58.19	1212709	10	99.01	0.3	sorghum	Sorghum bicolor	Poaceae	transgenic sorghum/grain sorghum roots	USA	USA: Memphis, Nebraska	41.146	-96.436
Ga0007964	GCA_000800035.1	Y	Agrobacterium rhizogenes CF262	4142132	43.49	4142132	1	99.94	0.07	Populus	Populus	Salicaceae	Populus root endosphere	USA	NA	NA	NA
Ga0007957	GCA_000799685.1	0	Agrobacterium rhizogenes CF263	6667127	60.15	966535	16	99.94	0.07	Populus	Populus	Salicaceae	Populus root endosphere	USA	NA	NA	NA
359.171	GCA_007002745.1	Y	Agrobacterium rhizogenes GBBC3284	5747666	59.11	539435	27	100	2.8	Tomato	Solanum lycopersicum	Solanaceae	Hairy root tissue	Belgium	Belgium	NA	NA
Ga0007963	GCA_000745735.1	Y	Agrobacterium rhizogenes OK036	7774528	59.78	461591	36	99.85	1.19	Populus	Populus	Salicaceae	Populus root endosphere	USA	NA	NA	NA
Ga0007965	GCA_000799715.1	Y	Agrobacterium rhizogenes OV677	6544331	60.1	551963	20	99.94	0.69	Populus	Populus	Salicaceae	Populus root endosphere	USA	NA	NA	NA
Ga0007966	GCA_000745725.1	Y	Agrobacterium rhizogenes YR147	7318924	59.94	865305	44	100	1.49	Populus	Populus	Salicaceae	Populus root endosphere	USA	NA	NA	NA
Ga0007948	GCA_000799905.1	0	Agrobacterium rhizogenes YR530	6992870	60.04	496591	37	99.94	0.51	Populus	Populus	Salicaceae	Populus root endosphere	USA	NA	NA	NA
1.18341e+06	GCA_007002765.1	0	Agrobacterium salinitolerans GBBC3283	5377303	59.24	379183	48	100	1.41	Tomato	Solanum lycopersicum	Solanaceae	Hairy root tissue	Belgium	Belgium	NA	NA
1.15078e+06	GCA_000381165.1	0	Agrobacterium sp. 10MFCol1.1	5439200	58.58	411302	28	100	0.02	Thale cress	Arabidopsis thaliana	Brassicaceae	rhizosphere	NA	NA	NA	NA
2.49963e+06	GCA_004005385.1	0	Agrobacterium sp. CNPSo 2736	5567602	59.85	312505	50	100	0.17	Kidney bean	Phaseolus vulgaris	Fabaceae	root nodule	Brazil	Brazil	NA	NA
2.66446e+06	GCA_009649785.1	0	Agrobacterium sp. CNPSo 675	5672268	58.52	183415	63	100	0.28	Kidney bean	Phaseolus vulgaris	Fabaceae	nodules	Ecuador	Ecuador	NA	NA
2.52824e+06	GCA_004310285.1	Y	Agrobacterium sp. RZME10	5024320	58.26	484480	22	98.87	0.3	Maize	Zea mays	Poaceae	maize root	Spain	Spain: Leon	NA	NA
Ga0365418	GCA_006789565.1	0	Agrobacterium tumefaciens 1187	6907412	59.35	575290	22	99.48	0.33	sorghum	Sorghum bicolor	Poaceae	Sweet sorghum roots	USA	USA: Nebraska	41.2	-96.7
Ga0454422	Ga0454422	Y	Agrobacterium tumefaciens 1457	5700270	59.21	880607	25	99.96	0	sorghum	Sorghum bicolor	Poaceae	transgenic sorghum/grain sorghum rhizosphere	USA	USA: Memphis, Nebraska	41.146	-96.436
358.182	GCA_002943835.1	Y	Agrobacterium tumefaciens 1D1609	5985137	59.49	3058772	5	100	0.56	Alfalfa	Medicago sativa	Fabaceae	from a crown gall tumor on a field-grown alfalfa	USA	USA: Imperial Valley California	NA	NA
358.5	GCA_000834635.1	Y	Agrobacterium tumefaciens MEJ076	5122354	56.62	328370	44	99.38	0.86	Thale cress	Arabidopsis thaliana	Brassicaceae	leaf	USA	USA: Michigan State University Extension Berrien County Michigan	NA	NA
Ga0436877	GCA_004134825.1	Y	Agromyces albus DSM 15934	4291429	68.98	86353	111	98.99	2.53	rock jasmine	Androsace	Primulaceae	Plant leaf	Russia	NA	54.8347	37.614
Ga0454450	Ga0454450	Y	Agromyces sp. 3263	4072969	71.09	2857556	3	99.49	0.58	sorghum	Sorghum bicolor	Poaceae	sweet sorghum soil	USA	USA: Nebraska	41.1591	-96.4086
1.73569e+06	GCF_001421565.1	Y	Agromyces sp. Leaf222	4428049	70.64	3349376	4	99.49	0	Thale cress	Arabidopsis thaliana	Brassicaceae	leaf	Switzerland	Switzerland:Zurich	NA	NA
1.73647e+06	GCF_001427265.1	Y	Agromyces sp. Root1464	4042819	70.08	2161063	3	100	0	Thale cress	Arabidopsis thaliana	Brassicaceae	root	Germany	Germany:Cologne	NA	NA
1.7366e+06	GCF_001429165.1	Y	Agromyces sp. Root81	4158469	69.7	1055870	5	99.75	0.31	Thale cress	Arabidopsis thaliana	Brassicaceae	root	Germany	Germany:Cologne	NA	NA
Ga0314634	GCA_006715355.1	Y	Agromyces sp. SLBN-50	4649509	70.43	4649509	1	99.49	0.17	rice	Oryza sativa	Poaceae	Rice root	USA	USA: California	38.5376	-121.764
1.73658e+06	GCF_001427865.1	Y	Altererythrobacter sp. Root672	3692460	63.9	2360932	5	99.09	0.95	Thale cress	Arabidopsis thaliana	Brassicaceae	root	Germany	Germany:Cologne	NA	NA
Ga0189681	GCA_003148805.1	Y	Aminobacter sp. AP02	5603683	62.06	253161	72	99.3	0	Populus	Populus	Salicaceae	Populus root	USA	NA	NA	NA
1.73642e+06	GCA_001424795.1	Y	Aminobacter sp. Root100	5239945	63.81	347032	35	99.51	0.96	Thale cress	Arabidopsis thaliana	Brassicaceae	root	Germany	Germany:Cologne	NA	NA
Ga0454452	Ga0454452	Y	Ancylobacter sp. 3268	5631160	67.26	226492	55	99.68	0.16	sorghum	Sorghum bicolor	Poaceae	sweet sorghum soil	USA	USA: Nebraska	41.1591	-96.4086
1.73654e+06	GCA_001426435.1	Y	Angustibacter sp. Root456	3839507	72.53	516077	20	99.82	0.54	Thale cress	Arabidopsis thaliana	Brassicaceae	root	Germany	Germany:Cologne	NA	NA
Ga0454440	Ga0454440	Y	Arthrobacter globiformis 2973	4884741	65.7	280399	39	99.12	0.08	maize	Zea mays	Poaceae	corn roots	USA	USA: Big Springs, Nebraska	41.1593	-102.026
Ga0454411	Ga0454411	Y	Arthrobacter sp. 1088	4991624	62.02	362017	45	99.12	0	sorghum	Sorghum bicolor	Poaceae	energy sorghum rhizosphere	USA	USA: Ithaca, New York	34.29	-79.74
Ga0454199	Ga0454199	Y	Arthrobacter sp. 1276	4731781	61.81	607897	20	99.42	0.1	sorghum	Sorghum bicolor	Poaceae	transgenic sorghum/grain sorghum rhizosphere	USA	USA: Memphis, Nebraska	41.146	-96.436
1.73627e+06	GCF_001423525.1	Y	Arthrobacter sp. Leaf137	4375549	66.17	334918	24	99.71	0.29	Thale cress	Arabidopsis thaliana	Brassicaceae	leaf	Switzerland	Switzerland:Zurich	NA	NA
1.73627e+06	GCF_001424565.1	Y	Arthrobacter sp. Leaf141	4355205	66.28	216407	45	99.55	0.29	Thale cress	Arabidopsis thaliana	Brassicaceae	leaf	Switzerland	Switzerland:Zurich	NA	NA
1.73627e+06	GCF_001423565.1	0	Arthrobacter sp. Leaf145	4493998	63.16	372685	29	99.71	0	Thale cress	Arabidopsis thaliana	Brassicaceae	leaf	Switzerland	Switzerland:Zurich	NA	NA
1.7363e+06	GCF_001422665.1	Y	Arthrobacter sp. Leaf234	3524245	69.4	687112	12	99.54	0.23	Thale cress	Arabidopsis thaliana	Brassicaceae	leaf	Switzerland	Switzerland:Zurich	NA	NA
1.73634e+06	GCF_001423745.1	Y	Arthrobacter sp. Leaf337	5201172	65.4	271070	31	99.71	0	Thale cress	Arabidopsis thaliana	Brassicaceae	leaf	Switzerland	Switzerland:Zurich	NA	NA
1.73623e+06	GCF_001422645.1	Y	Arthrobacter sp. Leaf69	4140548	66.97	507262	17	99.71	0	Thale cress	Arabidopsis thaliana	Brassicaceae	leaf	Switzerland	Switzerland:Zurich	NA	NA
Ga0438179	GCA_017833125.1	0	Arthrobacter sp. PvP102	4598657	65.48	4598657	1	99.71	0	switch grass	Panicum virgatum	Poaceae	Switchgrass leaf surface	USA	USA: Michigan	42.3956	-85.3757
Ga0438180	GCA_017833075.1	Y	Arthrobacter sp. PvP103	4598659	65.48	4598659	1	99.71	0	switch grass	Panicum virgatum	Poaceae	Switchgrass leaf surface	USA	USA: Michigan	42.3956	-85.3757
Ga0314642	GCA_006715305.1	Y	Arthrobacter sp. SLBN-100	4942454	64.72	4616554	2	99.71	0.27	rice	Oryza sativa	Poaceae	Rice root	USA	USA: California	38.5376	-121.764
Ga0314645	GCA_006715225.1	Y	Arthrobacter sp. SLBN-112	4404006	65.77	4404006	1	99.42	0	rice	Oryza sativa	Poaceae	Rice root	USA	USA: California	38.5376	-121.764
Ga0314648	GCA_006715165.1	Y	Arthrobacter sp. SLBN-122	4466944	65.55	4466944	1	99.12	0.88	rice	Oryza sativa	Poaceae	Rice root	USA	USA: California	38.5376	-121.764
Ga0314660	GCA_006715715.1	Y	Arthrobacter sp. SLBN-179	4497550	66.04	4497550	1	99.71	0	rice	Oryza sativa	Poaceae	Rice root	USA	USA: California	38.5376	-121.764
Ga0314636	GCA_006715295.1	Y	Arthrobacter sp. SLBN-53	4251511	65.77	4168059	2	99.71	0	rice	Oryza sativa	Poaceae	Rice root	USA	USA: California	38.5376	-121.764
Ga0314640	GCA_006715285.1	Y	Arthrobacter sp. SLBN-83	4415912	65.86	4415912	1	99.71	0	rice	Oryza sativa	Poaceae	Rice root	USA	USA: California	38.5376	-121.764
Ga0189683	GCA_003053985.1	Y	Asticcacaulis sp. CF398	4553612	61.96	605918	12	99.24	0.81	Populus	Populus	Salicaceae	Populus root	USA	NA	NA	NA
1.73638e+06	GCF_001425575.1	Y	Aurantimonas sp. Leaf443	3908067	69.92	699723	13	99.19	0.4	Thale cress	Arabidopsis thaliana	Brassicaceae	leaf	Switzerland	Switzerland:Zurich	NA	NA
1.63816e+06	GCA_001463705.1	Y	Aureimonas sp. AU12	4667655	67.75	124958	71	99.19	0.4	Soybean	Glycine max	Fabaceae	leaf	Japan	Japan:Miyagi Ohsaki Kashimadai Experimental Farm Station	NA	NA
1.34982e+06	GCA_001463725.1	Y	Aureimonas sp. AU20	5195834	66.75	186685	68	99.19	0.4	Soybean	Glycine max	Fabaceae	leaf	Japan	Japan:Miyagi Ohsaki Kashimadai Experimental Farm Station	NA	NA
1.63816e+06	GCA_001463745.1	Y	Aureimonas sp. AU22	4630754	67.66	108112	72	99.6	0.6	Soybean	Glycine max	Fabaceae	leaf	Japan	Japan:Miyagi Ohsaki Kashimadai Experimental Farm Station	NA	NA
1.63816e+06	GCA_001463765.1	Y	Aureimonas sp. AU4	4496098	68.66	73742	119	99.19	0.6	Soybean	Glycine max	Fabaceae	leaf	Japan	Japan:Miyagi Ohsaki Kashimadai Experimental Farm Station	NA	NA
1.63775e+06	GCA_001463785.1	Y	Aureimonas sp. AU40	5255491	66.82	143692	71	99.19	1.81	Soybean	Glycine max	Fabaceae	leaf	Japan	Japan:Miyagi Ohsaki Kashimadai Experimental Farm Station	NA	NA
1.63816e+06	GCA_001463805.1	Y	Aureimonas sp. D3	4974837	65.31	103244	104	98.79	0.4	Rice	Oryza sativa	Poaceae	leaf	Japan	Japan:Shiga Otsu City	NA	NA
1.73634e+06	GCF_001423245.1	Y	Aureimonas sp. Leaf324	4415253	68.1	370590	30	99.6	0.4	Thale cress	Arabidopsis thaliana	Brassicaceae	leaf	Switzerland	Switzerland:Zurich	NA	NA
1.73638e+06	GCF_001425485.1	Y	Aureimonas sp. Leaf427	5438231	67.02	323538	53	99.19	0	Thale cress	Arabidopsis thaliana	Brassicaceae	leaf	Switzerland	Switzerland:Zurich	NA	NA
1.73638e+06	GCF_001424685.1	Y	Aureimonas sp. Leaf454	4797175	67.1	405129	25	99.8	0	Thale cress	Arabidopsis thaliana	Brassicaceae	leaf	Switzerland	Switzerland:Zurich	NA	NA
1.73638e+06	GCF_001425525.1	0	Aureimonas sp. Leaf460	5421504	67.04	321197	76	98.79	0	Thale cress	Arabidopsis thaliana	Brassicaceae	leaf	Switzerland	Switzerland:Zurich	NA	NA
1.63817e+06	GCA_001463925.1	Y	Aureimonas sp. N4	4647764	65.36	124744	74	99.19	0.4	Rice	Oryza sativa	Poaceae	leaf	Japan	Japan:Shiga Otsu City	NA	NA
401562	GCF_001475555.1	Y	Aureimonas ureilytica NS226	5119554	65.05	101071	285	98.59	2.33	Rice	Oryza sativa	Poaceae	seed	India	India	NA	NA
401562	GCF_001475935.1	Y	Aureimonas ureilytica NS365	5012346	65.28	103973	182	98.49	1.01	Rice	Oryza sativa	Poaceae	seed	India	India	NA	NA
192.154	GCA_008369925.1	0	Azospirillum brasilense Az19	7024214	68.27	410109	68	100	3.29	Bread wheat	Triticum aestivum	Poaceae	wheat field fallow	Argentina	Argentina: INTA Castelar	NA	NA
192.45	GCA_000632475.2	Y	Azospirillum brasilense Az39	7391279	68.57	1901707	6	100	3.29	Wheat	Triticum aestivum	Poaceae	surface-sterilized seedlings of wheat plants	Argentina	Argentina: Marcos Juarez Cordoba	NA	NA
192.198	GCA_013340915.1	Y	Azospirillum brasilense BR11649	7287852	68.22	25158	521	99.56	2.63	Maize	Zea mays	Poaceae	roots of Zea mays cultivated	Brazil	Brazil	NA	NA
137722	GCA_000010725.1	Y	Azospirillum sp. B510	7599738	67.61	1455109	7	100	2.85	Rice	Oryza sativa	Poaceae	rice	Japan	Japan	NA	NA
293388	GCA_004563755.1	Y	Bacillus altitudinis CHB19	3867833	41.34	3867833	1	99.59	0.21	Tomato	Solanum lycopersicum	Solanaceae	rhizosphere soil	Malaysia	Malaysia: Cameron Highlan	NA	NA
293387	GCA_002953695.1	Y	Bacillus altitudinis FD48	3751533	41.23	3751533	1	99.59	0.21	Rice	Oryza sativa	Poaceae	phylloplane	India	India: Coimbatore	NA	NA
1390.54	GCA_004804245.1	0	Bacillus amyloliquefaciens 19742-1	3883546	46.41	1011907	15	99.61	0	Rice	Oryza sativa	Poaceae	seed	China	China	NA	NA
Ga0100863	GCA_001431285.1	0	Bacillus amyloliquefaciens RHNK22	3978182	46.13	539889	28	99.57	0.27	Peanut	Arachis hypogaea	Fabaceae	Groundnut rhizosphere	NA	NA	NA	NA
1.44909e+06	GCA_000583065.1	Y	Bacillus amyloliquefaciens subsp. plantarum TrigoCor1448	3957904	46.53	3957904	1	99.65	0	Wheat	Triticum aestivum	Poaceae	plant	Brazil	Brazil	NA	NA
1.15578e+06	GCA_000284395.1	0	Bacillus amyloliquefaciens subsp. plantarum YAU B9601-Y2	4242774	45.85	4242774	1	99.41	0.19	Wheat	Triticum aestivum	Poaceae	isolated from the wheat rhizosphere in North China	China	North China	NA	NA
1390.11	GCA_000817575.1	0	Bacillus amyloliquefaciens TF28	3987635	46.38	3984966	3	99.34	0	Soybean	Glycine max	Fabaceae	soybean root	China	China: Heilongjiang	NA	NA
1.12621e+06	GCA_000262385.1	0	Bacillus amyloliquefaciens Y2	4238624	45.85	4238624	1	99.41	0.19	Wheat	Triticum aestivum	Poaceae	wheat rhizosphere shows a broad suppression spectrum of pathogen affected plant areas and promotion of rooting and growth	NA	NA	NA	NA
1392.36	GCA_002558905.1	Y	Bacillus anthracis AFS002415	5526457	35.05	158494	81	98.74	0.75	Weed	Weed	Poaceae	core	USA	USA: NC	NA	NA
1392.36	GCA_002558675.1	0	Bacillus anthracis AFS003761	5656892	35.25	201036	231	98.92	0.16	Maize	Zea mays	Poaceae	core	USA	USA: NC	NA	NA
1392.37	GCA_002561845.1	0	Bacillus anthracis AFS017475	5640508	35.1	216495	81	98.74	0.88	Maize	Zea mays	Poaceae	core	USA	USA: IL	NA	NA
1392.37	GCA_002563115.1	0	Bacillus anthracis AFS020887	5676206	35.09	175830	73	98.9	0.59	Maize	Zea mays	Poaceae	core	USA	USA: IL	NA	NA
1392.37	GCA_002560675.1	0	Bacillus anthracis AFS022655	5261128	35.25	255985	43	98.43	0.51	Maize	Zea mays	Poaceae	core	USA	USA: NC	NA	NA
1392.37	GCA_002560535.1	Y	Bacillus anthracis AFS023305	5300675	35.2	259774	45	98.28	0.31	Maize	Zea mays	Poaceae	core	USA	USA: NC	NA	NA
1392.37	GCA_002560185.1	0	Bacillus anthracis AFS025007	5339997	35.24	202080	47	98.43	0.62	Maize	Zea mays	Poaceae	core	USA	USA: NC	NA	NA
1392.36	GCA_002559785.1	Y	Bacillus anthracis AFS027605	5933195	35.06	105843	108	98.9	0.41	Soybean	Glycine max	Fabaceae	core	USA	USA: IA	NA	NA
1392.39	GCA_002583575.1	Y	Bacillus anthracis AFS029941	5713094	35.04	104682	146	98.36	0.33	Maize	Zea mays	Poaceae	plant	USA	USA: NC	NA	NA
1392.39	GCA_002584485.1	0	Bacillus anthracis AFS032990	5633331	35.1	143112	83	98.74	0.57	Maize	Zea mays	Poaceae	core	USA	USA: IL	NA	NA
1392.39	GCA_002575885.1	0	Bacillus anthracis AFS048113	5560495	35.07	101287	98	98.9	0.26	Weed	Weed	Poaceae	core	USA	USA: NC	NA	NA
1392.38	GCA_002571055.1	Y	Bacillus anthracis AFS058633	5137688	35.27	343947	43	98.43	0	Maize	Zea mays	Poaceae	core	USA	USA: NC	NA	NA
1392.38	GCA_002570575.1	0	Bacillus anthracis AFS060304	5543175	35.14	217510	64	98.74	0.67	Wheat	Triticum aestivum	Poaceae	plant	USA	USA: NC	NA	NA
1392.38	GCA_002570775.1	0	Bacillus anthracis AFS062118	5499637	35.1	187597	79	98.74	0.26	Maize	Zea mays	Poaceae	core	USA	USA: NC	NA	NA
1392.38	GCA_002567055.1	0	Bacillus anthracis AFS072900	5551151	35.13	321348	51	98.74	0.26	Weed	Weed	Poaceae	core	USA	USA: NC	NA	NA
1392.37	GCA_002564895.1	0	Bacillus anthracis AFS079591	5529343	35.11	99882	108	98.41	0.26	Maize	Zea mays	Poaceae	core	USA	USA: NC	NA	NA
1392.38	GCA_002566425.1	Y	Bacillus anthracis AFS081271	5915630	34.91	50579	276	98.65	0.02	Soybean	Glycine max	Fabaceae	leaf	USA	USA: MN	NA	NA
1392.38	GCA_002566085.1	0	Bacillus anthracis AFS085583	5738003	34.9	132672	89	98.9	0.11	Maize	Zea mays	Poaceae	core	USA	USA: NC	NA	NA
1392.36	GCA_002552535.1	0	Bacillus anthracis AFS093149	5561922	35.09	179976	67	98.59	0.26	Weed	Weed	Poaceae	core	USA	USA: NC	NA	NA
1392.35	GCA_002550395.1	Y	Bacillus anthracis AFS096050	5382601	35.23	139532	73	98.74	0.01	Maize	Zea mays	Poaceae	NA	USA	USA: NC	NA	NA
Ga0438582	Ga0438582	0	Bacillus aryabhattai 1389	5965005	37.4	905764	49	98.06	0.12	sorghum	Sorghum bicolor	Poaceae	transgenic sorghum/grain sorghum rhizosphere	USA	USA: Memphis, Nebraska	41.146	-96.436
Ga0454466	Ga0454466	0	Bacillus aryabhattai 3820	5858162	37.51	1176112	43	97.77	0.12	brome grass	Triticum	Poaceae	smooth brome grass roots	USA	USA: Nebraska	41.929	-101.929
412384	GCA_002569015.1	Y	Bacillus aryabhattai AFS088312	5410757	37.63	316974	58	98.06	0.12	Wheat	Triticum aestivum	Poaceae	plant	USA	USA: NC	NA	NA
1396.25	GCA_006349715.1	0	Bacillus cereus A22	5812849	34.82	315527	57	98.28	0.31	Coffee	Coffea arabica	Rubiaceae	root	Vietnam	Viet Nam	NA	NA
1396.14	GCA_002559565.1	0	Bacillus cereus AFS000144	5993675	34.76	54155	283	98.59	1.01	Maize	Zea mays	Poaceae	NA	USA	USA: IA	NA	NA
1396.14	GCA_002559545.1	0	Bacillus cereus AFS000175	6102105	34.63	111903	133	98.59	0.68	Soybean	Glycine max	Fabaceae	core	USA	USA: IA	NA	NA
1396.14	GCA_002559045.1	0	Bacillus cereus AFS000393	5848120	35.17	80961	167	98.98	0.53	Maize	Zea mays	Poaceae	root	USA	USA: IA	NA	NA
1396.14	GCA_002559505.1	0	Bacillus cereus AFS000524	5773159	34.78	138757	87	98.28	0.66	Weed	Weed	Poaceae	core	USA	USA: NC	NA	NA
1396.14	GCA_002559495.1	0	Bacillus cereus AFS000724	5870610	34.75	69778	191	98.18	0.62	Soybean	Glycine max	Fabaceae	core	USA	USA: IA	NA	NA
1396.14	GCA_002559435.1	0	Bacillus cereus AFS000937	5959697	34.75	177217	86	98.59	0.51	Maize	Zea mays	Poaceae	core	USA	USA: NC	NA	NA
1396.14	GCA_002559035.1	0	Bacillus cereus AFS001073	5828541	34.76	282661	67	98.28	0	Weed	Weed	Poaceae	leaf	USA	USA: OH	NA	NA
1396.14	GCA_002559065.1	0	Bacillus cereus AFS001538	5852042	34.84	134946	106	98.28	0.31	Maize	Zea mays	Poaceae	core	USA	USA: NC	NA	NA
1396.14	GCA_002559425.1	0	Bacillus cereus AFS001542	5821244	34.82	197350	68	98.59	0.71	Maize	Zea mays	Poaceae	core	USA	USA: NC	NA	NA
1396.14	GCA_002559365.1	0	Bacillus cereus AFS001900	6024851	34.94	43610	377	98.28	0.52	Maize	Zea mays	Poaceae	plant	USA	USA: NC	NA	NA
1396.14	GCA_002559055.1	0	Bacillus cereus AFS001977	5979459	34.76	138084	109	98.28	0.35	Maize	Zea mays	Poaceae	core	USA	USA: NC	NA	NA
1396.14	GCA_002558985.1	0	Bacillus cereus AFS002094	6036099	34.82	106391	114	98.59	0.8	Maize	Zea mays	Poaceae	plant	USA	USA: NC	NA	NA
1396.14	GCA_002559355.1	0	Bacillus cereus AFS002102	6087535	34.79	331863	59	98.28	0.29	Soybean	Glycine max	Fabaceae	leaf	USA	USA: MN	NA	NA
1396.14	GCA_002559275.1	0	Bacillus cereus AFS002530	5743244	34.91	508013	43	98.28	0	Weed	Weed	Poaceae	leaf	USA	USA: OH	NA	NA
1396.14	GCA_002558765.1	0	Bacillus cereus AFS003117	5960853	34.72	106941	121	98.18	0.62	Soybean	Glycine max	Fabaceae	core	USA	USA: IA	NA	NA
1396.14	GCA_002558735.1	0	Bacillus cereus AFS003289	5807580	34.79	198159	86	98.9	0.62	Maize	Zea mays	Poaceae	core	USA	USA: NC	NA	NA
1396.14	GCA_002558745.1	0	Bacillus cereus AFS003338	6054880	34.77	77133	168	98.28	1.17	Maize	Zea mays	Poaceae	NA	USA	USA: IA	NA	NA
1396.14	GCA_002558705.1	0	Bacillus cereus AFS003410	5705132	34.85	192046	66	98.59	0.04	Maize	Zea mays	Poaceae	core	USA	USA: IL	NA	NA
1396.14	GCA_002558665.1	0	Bacillus cereus AFS003807	6151000	34.65	167445	132	98.2	0.83	Maize	Zea mays	Poaceae	core	USA	USA: NC	NA	NA
1396.14	GCA_002559225.1	0	Bacillus cereus AFS004701	5473465	35.01	209729	52	98.59	0.31	Maize	Zea mays	Poaceae	core	USA	USA: NC	NA	NA
1396.14	GCA_002559205.1	0	Bacillus cereus AFS004748	6259553	34.64	121233	160	98.59	1.09	Soybean	Glycine max	Fabaceae	core	USA	USA: IA	NA	NA
1396.14	GCA_002558515.1	Y	Bacillus cereus AFS005614	5377705	35.24	153120	58	98.98	0.94	Maize	Zea mays	Poaceae	core	USA	USA: IL	NA	NA
1396.14	GCA_002558475.1	0	Bacillus cereus AFS005901	5801206	34.73	204988	68	98.28	0.14	Soybean	Glycine max	Fabaceae	core	USA	USA: IA	NA	NA
1396.14	GCA_002559125.1	0	Bacillus cereus AFS005998	6270794	34.66	191986	124	98.59	0.09	Soybean	Glycine max	Fabaceae	core	USA	USA: IA	NA	NA
1396.14	GCA_002558465.1	0	Bacillus cereus AFS006012	5746006	34.84	177456	84	98.59	0.96	Maize	Zea mays	Poaceae	core	USA	USA: NC	NA	NA
1396.14	GCA_002559115.1	0	Bacillus cereus AFS006340	6031569	34.73	115977	160	98.28	1.4	Soybean	Glycine max	Fabaceae	core	USA	USA: IA	NA	NA
1396.14	GCA_002558435.1	0	Bacillus cereus AFS006512	5954270	34.76	153769	118	98.18	0.46	Maize	Zea mays	Poaceae	core	USA	USA: NC	NA	NA
1396.14	GCA_002558375.1	0	Bacillus cereus AFS006766	5770616	34.79	167687	90	98.59	0.33	Weed	Weed	Poaceae	leaf	USA	USA: IN	NA	NA
1396.14	GCA_002558365.1	0	Bacillus cereus AFS007158	5860592	34.92	79118	247	97.97	0.58	Maize	Zea mays	Poaceae	core	USA	USA: NC	NA	NA
1396.14	GCA_002558315.1	0	Bacillus cereus AFS007170	5771229	35.05	198057	84	98.98	0.38	Maize	Zea mays	Poaceae	core	USA	USA: IL	NA	NA
1396.14	GCA_002558285.1	0	Bacillus cereus AFS007234	5917042	34.76	82568	160	98.28	0.72	Soybean	Glycine max	Fabaceae	core	USA	USA: IA	NA	NA
1396.15	GCA_002562725.1	0	Bacillus cereus AFS007743	5881131	34.8	197716	79	98.28	0.66	Maize	Zea mays	Poaceae	core	USA	USA: NC	NA	NA
1396.15	GCA_002562715.1	0	Bacillus cereus AFS007793	6069811	34.7	78939	211	98.59	0.35	Soybean	Glycine max	Fabaceae	core	USA	USA: IA	NA	NA
1396.15	GCA_002562695.1	0	Bacillus cereus AFS007868	6018474	34.73	87167	144	98.59	1.43	Soybean	Glycine max	Fabaceae	core	USA	USA: IA	NA	NA
1396.15	GCA_002562625.1	0	Bacillus cereus AFS008260	5815957	35.05	190561	89	98.98	0.11	Maize	Zea mays	Poaceae	core	USA	USA: IL	NA	NA
1396.15	GCA_002562595.1	0	Bacillus cereus AFS008265	6000781	34.73	30093	514	98.9	0	Maize	Zea mays	Poaceae	NA	USA	USA: IA	NA	NA
1396.15	GCA_002562585.1	0	Bacillus cereus AFS008423	6019463	34.74	87502	176	98.59	1.4	Soybean	Glycine max	Fabaceae	core	USA	USA: IA	NA	NA
1396.15	GCA_002562555.1	0	Bacillus cereus AFS008436	5777085	34.75	223014	76	98.59	0.31	Maize	Zea mays	Poaceae	core	USA	USA: NC	NA	NA
1396.15	GCA_002562505.1	0	Bacillus cereus AFS009035	6248801	34.68	240088	100	98.59	0.06	Soybean	Glycine max	Fabaceae	core	USA	USA: IA	NA	NA
1396.15	GCA_002562495.1	0	Bacillus cereus AFS009093	5662421	34.85	170372	85	98.48	0.39	Maize	Zea mays	Poaceae	core	USA	USA: NC	NA	NA
1396.15	GCA_002562365.1	0	Bacillus cereus AFS009283	6063551	34.88	149914	170	98.59	0.51	Maize	Zea mays	Poaceae	core	USA	USA: NC	NA	NA
1396.15	GCA_002562345.1	0	Bacillus cereus AFS009411	6017920	34.71	210368	86	98.9	0	Soybean	Glycine max	Fabaceae	root	USA	USA: MO	NA	NA
1396.15	GCA_002562335.1	0	Bacillus cereus AFS009443	6007860	34.72	110416	147	98.59	0.62	Maize	Zea mays	Poaceae	core	USA	USA: IL	NA	NA
1396.15	GCA_002562285.1	0	Bacillus cereus AFS009734	5628667	34.94	327910	64	98.18	0	Weed	Weed	Poaceae	core	USA	USA: NC	NA	NA
1396.15	GCA_002562165.1	0	Bacillus cereus AFS010272	6127803	34.69	201057	94	98.28	0.08	Maize	Zea mays	Poaceae	core	USA	USA: IL	NA	NA
1396.15	GCA_002561725.1	0	Bacillus cereus AFS011006	6038600	34.88	39419	409	98.28	0.95	Soybean	Glycine max	Fabaceae	leaf	USA	USA: MN	NA	NA
1396.15	GCA_002561715.1	0	Bacillus cereus AFS011058	5938848	34.98	37381	383	98.59	0.44	Maize	Zea mays	Poaceae	plant	USA	USA: NC	NA	NA
1396.15	GCA_002562085.1	0	Bacillus cereus AFS011202	6003279	34.73	88697	141	98.59	0.72	Soybean	Glycine max	Fabaceae	core	USA	USA: IA	NA	NA
1396.15	GCA_002561655.1	0	Bacillus cereus AFS011531	5787055	34.92	138779	81	98.59	1.47	Maize	Zea mays	Poaceae	plant	USA	USA: NC	NA	NA
1396.14	GCA_002558085.1	0	Bacillus cereus AFS011950	5982350	34.76	210769	92	98.28	0.35	Maize	Zea mays	Poaceae	core	USA	USA: NC	NA	NA
1396.14	GCA_002558205.1	0	Bacillus cereus AFS012518	5225847	35.27	313150	41	98.12	0.62	Weed	Weed	Poaceae	core	USA	USA: NC	NA	NA
1396.14	GCA_002557945.1	0	Bacillus cereus AFS013362	5449487	35.33	49699	227	98.65	1.21	Maize	Zea mays	Poaceae	NA	USA	USA: IA	NA	NA
1396.14	GCA_002558165.1	0	Bacillus cereus AFS013685	5654926	34.93	209550	79	98.28	0.08	Maize	Zea mays	Poaceae	core	USA	USA: NC	NA	NA
1396.14	GCA_002558125.1	0	Bacillus cereus AFS013880	5976817	34.79	171535	91	98.59	0.51	Maize	Zea mays	Poaceae	core	USA	USA: NC	NA	NA
1396.14	GCA_002557925.1	0	Bacillus cereus AFS013997	6005644	34.74	141002	99	98.28	0.43	Maize	Zea mays	Poaceae	core	USA	USA: NC	NA	NA
1396.15	GCA_002561635.1	0	Bacillus cereus AFS014136	5809111	34.8	259951	61	98.59	0.46	Maize	Zea mays	Poaceae	core	USA	USA: NC	NA	NA
1396.15	GCA_002562015.1	0	Bacillus cereus AFS014598	5882135	34.74	210995	69	98.59	0.66	Maize	Zea mays	Poaceae	core	USA	USA: NC	NA	NA
1396.15	GCA_002561535.1	0	Bacillus cereus AFS014847	5971667	34.75	54311	276	98.28	1.36	Maize	Zea mays	Poaceae	NA	USA	USA: IA	NA	NA
1396.15	GCA_002561985.1	0	Bacillus cereus AFS015120	5918341	35.06	155220	93	98.65	0.11	Maize	Zea mays	Poaceae	core	USA	USA: IL	NA	NA
1396.15	GCA_002561945.1	0	Bacillus cereus AFS015717	6118601	34.85	161943	99	98.43	1.02	Weed	Weed	Poaceae	core	USA	USA: NC	NA	NA
1396.15	GCA_002561925.1	0	Bacillus cereus AFS015939	6383421	34.54	123914	154	97.97	0.16	Maize	Zea mays	Poaceae	core	USA	USA: NC	NA	NA
1396.15	GCA_002561385.1	0	Bacillus cereus AFS016365	5787630	34.73	164883	83	98.43	0.15	Soybean	Glycine max	Fabaceae	core	USA	USA: IA	NA	NA
1396.15	GCA_002561355.1	0	Bacillus cereus AFS016599	6002805	34.96	40120	402	98.28	0.52	Maize	Zea mays	Poaceae	NA	USA	USA: NC	NA	NA
1396.15	GCA_002561885.1	0	Bacillus cereus AFS017032	5822599	34.84	59858	223	98.28	0.77	Maize	Zea mays	Poaceae	core	USA	USA: NC	NA	NA
1396.15	GCA_002561255.1	0	Bacillus cereus AFS017068	5767061	34.83	216560	79	98.28	0.46	Maize	Zea mays	Poaceae	core	USA	USA: NC	NA	NA
1396.15	GCA_002561235.1	0	Bacillus cereus AFS017202	5569893	35.25	270009	64	98.82	0.71	Maize	Zea mays	Poaceae	root	USA	USA: IA	NA	NA
1396.15	GCA_002561205.1	0	Bacillus cereus AFS017211	6074493	34.76	188341	90	98.9	0	Soybean	Glycine max	Fabaceae	core	USA	USA: IA	NA	NA
1396.15	GCA_002561135.1	0	Bacillus cereus AFS017700	6213017	34.69	110917	142	98.28	0.74	Soybean	Glycine max	Fabaceae	core	USA	USA: IA	NA	NA
1396.15	GCA_002561035.1	0	Bacillus cereus AFS018281	5745930	34.85	199833	69	98.28	0.39	Maize	Zea mays	Poaceae	core	USA	USA: NC	NA	NA
1396.15	GCA_002560955.1	0	Bacillus cereus AFS018489	5904115	34.76	205216	69	98.28	0	Maize	Zea mays	Poaceae	core	USA	USA: NC	NA	NA
1396.15	GCA_002561805.1	0	Bacillus cereus AFS018668	5524217	35	200463	78	97.97	0.2	Maize	Zea mays	Poaceae	core	USA	USA: NC	NA	NA
1396.15	GCA_002560915.1	0	Bacillus cereus AFS019247	6191539	34.63	25091	607	98.9	0.93	Maize	Zea mays	Poaceae	NA	USA	USA: IA	NA	NA
1396.15	GCA_002561745.1	0	Bacillus cereus AFS019647	5883385	34.71	238229	81	98.59	0.31	Maize	Zea mays	Poaceae	core	USA	USA: NC	NA	NA
1396.15	GCA_002563225.1	0	Bacillus cereus AFS020204	6475450	34.42	270488	59	98.43	1.21	Soybean	Glycine max	Fabaceae	core	USA	USA: IA	NA	NA
1396.15	GCA_002563235.1	0	Bacillus cereus AFS020233	5833255	34.77	84605	134	98.59	0.93	Maize	Zea mays	Poaceae	root	USA	USA: IL	NA	NA
1396.15	GCA_002563195.1	0	Bacillus cereus AFS020540	5841244	35.15	153921	120	98.65	0.94	Maize	Zea mays	Poaceae	core	USA	USA: IL	NA	NA
1396.15	GCA_002563125.1	0	Bacillus cereus AFS020704	5709259	34.91	286439	69	98.28	0.66	Maize	Zea mays	Poaceae	core	USA	USA: NC	NA	NA
1396.15	GCA_002563075.1	0	Bacillus cereus AFS021466	5496792	34.94	257228	53	98.59	0	Soybean	Glycine max	Fabaceae	core	USA	USA: IA	NA	NA
1396.15	GCA_002563025.1	0	Bacillus cereus AFS022169	6007829	34.96	37396	415	98.59	0.52	Maize	Zea mays	Poaceae	core	USA	USA: NC	NA	NA
1396.15	GCA_002560715.1	0	Bacillus cereus AFS022438	5849610	34.71	116846	146	98.59	0.31	Maize	Zea mays	Poaceae	core	USA	USA: NC	NA	NA
1396.15	GCA_002560525.1	0	Bacillus cereus AFS023425	5829260	34.8	109072	117	98.59	0.62	Soybean	Glycine max	Fabaceae	core	USA	USA: IA	NA	NA
1396.15	GCA_002560475.1	Y	Bacillus cereus AFS023479	5820591	35.03	99849	122	98.98	0.02	Maize	Zea mays	Poaceae	root	USA	USA: IL	NA	NA
1396.15	GCA_002560385.1	0	Bacillus cereus AFS023898	5999580	34.74	197415	98	98.28	0.08	Maize	Zea mays	Poaceae	core	USA	USA: IL	NA	NA
1396.15	GCA_002560255.1	0	Bacillus cereus AFS024693	5963808	34.77	174386	83	98.59	0.66	Weed	Weed	Poaceae	core	USA	USA: NC	NA	NA
1396.14	GCA_002560225.1	0	Bacillus cereus AFS024847	5817247	34.79	85933	138	98.59	1.03	Soybean	Glycine max	Fabaceae	core	USA	USA: IA	NA	NA
1396.14	GCA_002560175.1	0	Bacillus cereus AFS025120	5991422	34.7	179843	102	98.28	0	Soybean	Glycine max	Fabaceae	core	USA	USA: IA	NA	NA
1396.14	GCA_002560145.1	0	Bacillus cereus AFS025165	5978089	35	194129	75	98.98	0.58	Maize	Zea mays	Poaceae	root	USA	USA: IA	NA	NA
1396.14	GCA_002560115.1	0	Bacillus cereus AFS025349	5376444	34.95	238786	44	98.28	0.51	Maize	Zea mays	Poaceae	core	USA	USA: NC	NA	NA
1396.14	GCA_002560105.1	0	Bacillus cereus AFS025457	5998491	34.74	203899	82	98.59	0.66	Maize	Zea mays	Poaceae	leaf	USA	USA: NC	NA	NA
1396.14	GCA_002560095.1	0	Bacillus cereus AFS025485	5809866	34.83	29843	472	98.59	0.93	Maize	Zea mays	Poaceae	NA	USA	USA: IA	NA	NA
1396.14	GCA_002560075.1	0	Bacillus cereus AFS025490	6046737	34.69	168331	89	98.59	0.62	Soybean	Glycine max	Fabaceae	core	USA	USA: IA	NA	NA
1396.14	GCA_002560035.1	0	Bacillus cereus AFS025653	5885824	34.75	286681	72	98.9	0.31	Maize	Zea mays	Poaceae	core	USA	USA: NC	NA	NA
1396.14	GCA_002559985.1	0	Bacillus cereus AFS025909	6092215	34.69	85992	157	98.59	1.4	Soybean	Glycine max	Fabaceae	core	USA	USA: IA	NA	NA
1396.14	GCA_002559945.1	0	Bacillus cereus AFS026439	6122598	34.64	79419	171	98.28	0.62	Soybean	Glycine max	Fabaceae	root	USA	USA: MO	NA	NA
1396.14	GCA_002559915.1	0	Bacillus cereus AFS026537	5693789	34.88	197953	83	98.28	0.96	Weed	Weed	Poaceae	core	USA	USA: NC	NA	NA
1396.14	GCA_002559805.1	0	Bacillus cereus AFS027869	6010009	35.04	200614	88	98.98	1.46	Maize	Zea mays	Poaceae	core	USA	USA: IL	NA	NA
1396.14	GCA_002559735.1	0	Bacillus cereus AFS027898	6120628	34.62	164381	137	98.59	0.68	Soybean	Glycine max	Fabaceae	core	USA	USA: IA	NA	NA
1396.14	GCA_002559765.1	0	Bacillus cereus AFS028292	5939218	34.78	218293	132	98.59	0.49	Maize	Zea mays	Poaceae	core	USA	USA: NC	NA	NA
1396.14	GCA_002559685.1	0	Bacillus cereus AFS028424	5752518	34.87	171269	83	98.59	0.69	Maize	Zea mays	Poaceae	core	USA	USA: NC	NA	NA
1396.14	GCA_002559665.1	Y	Bacillus cereus AFS028441	5471447	35.39	119614	122	99.14	0.57	Maize	Zea mays	Poaceae	core	USA	USA: IL	NA	NA
1396.14	GCA_002559595.1	0	Bacillus cereus AFS028514	5949927	34.76	116063	139	98.28	1.09	Maize	Zea mays	Poaceae	core	USA	USA: IL	NA	NA
1396.14	GCA_002559645.1	0	Bacillus cereus AFS028516	6097096	34.72	95015	147	98.59	0.93	Maize	Zea mays	Poaceae	leaf	USA	USA: IL	NA	NA
1396.15	GCA_002562955.1	0	Bacillus cereus AFS029029	5640727	34.87	228139	48	98.28	0.04	Maize	Zea mays	Poaceae	NA	USA	USA: NC	NA	NA
1396.15	GCA_002562985.1	0	Bacillus cereus AFS029052	6031429	34.99	34504	410	98.28	0.68	Weed	Weed	Poaceae	core	USA	USA: NC	NA	NA
1396.15	GCA_002562925.1	0	Bacillus cereus AFS029513	6123267	34.75	206444	86	98.9	0	Soybean	Glycine max	Fabaceae	core	USA	USA: IA	NA	NA
1396.18	GCA_002585005.1	0	Bacillus cereus AFS029617	5720336	34.9	191847	70	98.28	0	Maize	Zea mays	Poaceae	core	USA	USA: NC	NA	NA
1396.18	GCA_002583705.1	0	Bacillus cereus AFS029679	5963612	34.79	152068	132	98.28	0.51	Maize	Zea mays	Poaceae	core	USA	USA: NC	NA	NA
1396.18	GCA_002586285.1	0	Bacillus cereus AFS029810	5974106	34.65	198849	86	98.59	0.77	Soybean	Glycine max	Fabaceae	root	USA	USA: MN	NA	NA
1396.18	GCA_002583535.1	0	Bacillus cereus AFS030046	6184419	34.73	199839	94	98.28	0.35	Soybean	Glycine max	Fabaceae	root	USA	USA: MN	NA	NA
1396.18	GCA_002586275.1	Y	Bacillus cereus AFS030140	5062610	35.37	46409	285	97.23	1.16	Weed	Weed	Poaceae	plant	USA	USA: IN	NA	NA
1396.18	GCA_002586215.1	0	Bacillus cereus AFS030663	6104769	34.67	328194	77	98.28	0.08	Soybean	Glycine max	Fabaceae	core	USA	USA: IA	NA	NA
1396.18	GCA_002584775.1	0	Bacillus cereus AFS030742	5806331	34.82	192573	79	98.59	0.08	Maize	Zea mays	Poaceae	core	USA	USA: NC	NA	NA
1396.18	GCA_002586115.1	0	Bacillus cereus AFS030860	5848551	34.81	191716	93	98.9	0.31	Maize	Zea mays	Poaceae	core	USA	USA: NC	NA	NA
1396.18	GCA_002585955.1	0	Bacillus cereus AFS031003	5677419	34.88	154707	79	98.28	0.58	Maize	Zea mays	Poaceae	core	USA	USA: NC	NA	NA
1396.18	GCA_002584675.1	0	Bacillus cereus AFS031264	5978379	34.68	87502	153	98.59	0.62	Soybean	Glycine max	Fabaceae	core	USA	USA: IA	NA	NA
1396.18	GCA_002584535.1	Y	Bacillus cereus AFS031783	5232193	35.38	94787	158	99.14	0.1	Soybean	Glycine max	Fabaceae	leaf	USA	USA: MN	NA	NA
1396.18	GCA_002583125.1	0	Bacillus cereus AFS032151	5835162	34.77	116385	133	98.28	0.93	Soybean	Glycine max	Fabaceae	core	USA	USA: IA	NA	NA
1396.18	GCA_002585765.1	0	Bacillus cereus AFS032444	5364251	34.98	325007	39	98.59	0.31	Maize	Zea mays	Poaceae	core	USA	USA: NC	NA	NA
1396.18	GCA_002585785.1	0	Bacillus cereus AFS032567	5869537	34.72	35768	374	98.56	0.03	Maize	Zea mays	Poaceae	NA	USA	USA: IA	NA	NA
1396.18	GCA_002582965.1	0	Bacillus cereus AFS033400	5686510	34.88	161342	106	98.28	0.58	Maize	Zea mays	Poaceae	core	USA	USA: NC	NA	NA
1396.18	GCA_002585665.1	0	Bacillus cereus AFS033440	6081928	34.68	143514	112	98.28	0.35	Soybean	Glycine max	Fabaceae	core	USA	USA: IA	NA	NA
1396.18	GCA_002584075.1	0	Bacillus cereus AFS034791	5860623	34.99	254538	76	98.98	0.35	Soybean	Glycine max	Fabaceae	leaf	USA	USA: MN	NA	NA
1396.18	GCA_002585385.1	0	Bacillus cereus AFS035954	5983744	34.84	289253	87	98.28	0.39	Maize	Zea mays	Poaceae	core	USA	USA: NC	NA	NA
1396.18	GCA_002584065.1	0	Bacillus cereus AFS036086	5744114	35.28	48256	309	98.32	1.02	Weed	Weed	Poaceae	core	USA	USA: NC	NA	NA
1396.18	GCA_002584035.1	0	Bacillus cereus AFS036159	5924057	34.68	46693	296	98.2	0.94	Soybean	Glycine max	Fabaceae	core	USA	USA: IA	NA	NA
1396.18	GCA_002582665.1	0	Bacillus cereus AFS036381	5940822	34.69	149077	135	98.59	0.66	Maize	Zea mays	Poaceae	core	USA	USA: NC	NA	NA
1396.18	GCA_002582595.1	Y	Bacillus cereus AFS036423	5998024	35.13	92878	201	98.92	1.91	Maize	Zea mays	Poaceae	root	USA	USA: IA	NA	NA
1396.18	GCA_002582395.1	0	Bacillus cereus AFS037512	6062338	34.84	207289	72	98.28	1.02	Maize	Zea mays	Poaceae	core	USA	USA: NC	NA	NA
1396.18	GCA_002585165.1	0	Bacillus cereus AFS037584	6011995	34.72	67444	243	98.28	1.04	Maize	Zea mays	Poaceae	core	USA	USA: IL	NA	NA
1396.18	GCA_002582385.1	0	Bacillus cereus AFS037926	6191090	34.62	199220	114	98.28	0	Soybean	Glycine max	Fabaceae	core	USA	USA: IA	NA	NA
1396.18	GCA_002578405.1	0	Bacillus cereus AFS038041	5683096	34.85	239471	74	98.59	0.39	Maize	Zea mays	Poaceae	core	USA	USA: NC	NA	NA
1396.18	GCA_002578335.1	0	Bacillus cereus AFS038126	5925264	34.74	173249	79	98.59	0.51	Weed	Weed	Poaceae	core	USA	USA: NC	NA	NA
1396.18	GCA_002578635.1	0	Bacillus cereus AFS038688	6078305	34.96	46533	386	98.28	0.59	Maize	Zea mays	Poaceae	core	USA	USA: NC	NA	NA
1396.18	GCA_002577705.1	0	Bacillus cereus AFS040106	5713878	34.89	193565	99	98.28	0.62	Maize	Zea mays	Poaceae	core	USA	USA: NC	NA	NA
1396.18	GCA_002577465.1	0	Bacillus cereus AFS040984	5975936	34.76	77081	155	98.59	0.72	Maize	Zea mays	Poaceae	core	USA	USA: IL	NA	NA
1396.18	GCA_002577455.1	0	Bacillus cereus AFS040986	5996796	34.67	359652	53	98.28	0.06	Soybean	Glycine max	Fabaceae	core	USA	USA: IA	NA	NA
1396.18	GCA_002577365.1	Y	Bacillus cereus AFS041432	5664261	35.15	66652	202	97.06	0.77	Weed	Weed	Poaceae	leaf	USA	USA: OH	NA	NA
1396.18	GCA_002577285.1	0	Bacillus cereus AFS041581	6084381	34.77	303923	75	98.48	0.14	Soybean	Glycine max	Fabaceae	root	USA	USA: MO	NA	NA
1396.18	GCA_002577205.1	0	Bacillus cereus AFS041803	5897394	34.73	142426	101	98.18	0.93	Soybean	Glycine max	Fabaceae	core	USA	USA: IA	NA	NA
1396.18	GCA_002577175.1	0	Bacillus cereus AFS042006	5968702	34.97	46533	380	97.66	0.28	Maize	Zea mays	Poaceae	core	USA	USA: NC	NA	NA
1396.18	GCA_002577125.1	0	Bacillus cereus AFS042343	5756595	35.05	151520	90	98.74	0.59	Maize	Zea mays	Poaceae	grainbin dust	USA	USA: IA	NA	NA
1396.18	GCA_002577105.1	Y	Bacillus cereus AFS042632	5866889	35.16	216510	126	98.32	0.83	Maize	Zea mays	Poaceae	core	USA	USA: IL	NA	NA
1396.18	GCA_002577085.1	0	Bacillus cereus AFS042863	5935011	34.88	201079	68	98.28	0.71	Maize	Zea mays	Poaceae	core	USA	USA: NC	NA	NA
1396.18	GCA_002576535.1	0	Bacillus cereus AFS042904	5802820	34.99	213633	66	98.49	0.83	Wheat	Triticum aestivum	Poaceae	plant	USA	USA: NC	NA	NA
1396.18	GCA_002576395.1	0	Bacillus cereus AFS043533	5764293	34.81	75724	178	98.59	0.74	Soybean	Glycine max	Fabaceae	root	USA	USA: MN	NA	NA
1396.18	GCA_002576365.1	0	Bacillus cereus AFS043837	5670553	34.86	278411	67	98.28	0.69	Maize	Zea mays	Poaceae	core	USA	USA: NC	NA	NA
1396.17	GCA_002576345.1	0	Bacillus cereus AFS043896	5900611	34.72	237983	66	98.59	0	Maize	Zea mays	Poaceae	core	USA	USA: NC	NA	NA
1396.18	GCA_002576955.1	0	Bacillus cereus AFS044520	6028976	34.63	210479	72	98.59	0	Soybean	Glycine max	Fabaceae	core	USA	USA: IA	NA	NA
1396.17	GCA_002576275.1	0	Bacillus cereus AFS044532	5993491	34.69	125582	169	97.76	0.33	Maize	Zea mays	Poaceae	root	USA	USA: IA	NA	NA
1396.18	GCA_002576185.1	0	Bacillus cereus AFS045152	5675993	34.89	227166	68	98.28	0.43	Maize	Zea mays	Poaceae	core	USA	USA: NC	NA	NA
1396.17	GCA_002576095.1	0	Bacillus cereus AFS045869	5803411	34.82	239917	70	98.28	0.31	Maize	Zea mays	Poaceae	core	USA	USA: NC	NA	NA
1396.18	GCA_002576825.1	0	Bacillus cereus AFS046340	5995191	34.97	46471	381	98.59	0.28	Maize	Zea mays	Poaceae	core	USA	USA: NC	NA	NA
1396.18	GCA_002576845.1	0	Bacillus cereus AFS046374	5924664	34.89	138889	94	98.59	0.55	Maize	Zea mays	Poaceae	core	USA	USA: NC	NA	NA
1396.17	GCA_002576045.1	0	Bacillus cereus AFS046388	6013171	34.76	77288	147	98.59	0.71	Soybean	Glycine max	Fabaceae	core	USA	USA: IA	NA	NA
1396.17	GCA_002576005.1	0	Bacillus cereus AFS046747	6018225	34.76	175880	104	97.97	0.43	Maize	Zea mays	Poaceae	core	USA	USA: NC	NA	NA
1396.17	GCA_002575965.1	0	Bacillus cereus AFS047135	5938681	34.81	116001	125	98.59	0.62	Soybean	Glycine max	Fabaceae	core	USA	USA: IA	NA	NA
1396.17	GCA_002575935.1	0	Bacillus cereus AFS047280	5964689	34.98	18513	648	98.59	1.13	Maize	Zea mays	Poaceae	core	USA	USA: NC	NA	NA
1396.17	GCA_002575835.1	0	Bacillus cereus AFS048598	5354104	35	215500	49	98.28	0.2	Maize	Zea mays	Poaceae	core	USA	USA: NC	NA	NA
1396.17	GCA_002575815.1	0	Bacillus cereus AFS048756	6052354	34.75	77178	183	98.59	0.93	Soybean	Glycine max	Fabaceae	core	USA	USA: IA	NA	NA
1396.17	GCA_002575765.1	0	Bacillus cereus AFS048989	5982080	34.71	221575	86	97.04	0.62	Soybean	Glycine max	Fabaceae	core	USA	USA: IA	NA	NA
1396.17	GCA_002575635.1	Y	Bacillus cereus AFS049840	5329446	35.07	420185	33	98.28	0	Wheat	Triticum aestivum	Poaceae	plant	USA	USA: NC	NA	NA
1396.18	GCA_002576575.1	0	Bacillus cereus AFS050653	6006078	34.75	85851	157	98.28	1.01	Soybean	Glycine max	Fabaceae	core	USA	USA: IA	NA	NA
1396.17	GCA_002575565.1	0	Bacillus cereus AFS050720	5676291	34.84	293754	68	98.28	0.72	Soybean	Glycine max	Fabaceae	plant	USA	USA: NC	NA	NA
1396.17	GCA_002575505.1	0	Bacillus cereus AFS051540	5932006	34.73	164371	84	98.59	0.74	Maize	Zea mays	Poaceae	core	USA	USA: NC	NA	NA
1396.17	GCA_002575515.1	0	Bacillus cereus AFS051626	5843742	34.77	224161	75	98.48	0.98	Weed	Weed	Poaceae	leaf	USA	USA: IN	NA	NA
1396.17	GCA_002575495.1	0	Bacillus cereus AFS051634	5776782	34.95	175136	89	98.59	0	Maize	Zea mays	Poaceae	core	USA	USA: NC	NA	NA
1396.17	GCA_002575405.1	0	Bacillus cereus AFS052400	5782059	34.84	209567	75	98.28	0.59	Maize	Zea mays	Poaceae	core	USA	USA: IL	NA	NA
1396.17	GCA_002575355.1	0	Bacillus cereus AFS052525	5695887	34.86	209529	66	98.59	0.66	Maize	Zea mays	Poaceae	core	USA	USA: NC	NA	NA
1396.17	GCA_002575215.1	0	Bacillus cereus AFS053027	6057757	34.74	38876	400	97.99	0.91	Soybean	Glycine max	Fabaceae	leaf	USA	USA: MN	NA	NA
1396.17	GCA_002575175.1	0	Bacillus cereus AFS053259	6050784	34.72	191984	99	98.59	0.02	Soybean	Glycine max	Fabaceae	core	USA	USA: IA	NA	NA
1396.17	GCA_002575155.1	0	Bacillus cereus AFS053336	5497622	35.11	74297	161	98.9	0.09	Weed	Weed	Poaceae	core	USA	USA: NC	NA	NA
1396.17	GCA_002575135.1	Y	Bacillus cereus AFS053406	5795337	35.06	213879	107	98.59	0.19	Maize	Zea mays	Poaceae	plant	USA	USA: NC	NA	NA
1396.17	GCA_002575055.1	Y	Bacillus cereus AFS054043	5760268	35.18	270433	79	98.98	0.55	Maize	Zea mays	Poaceae	root	USA	USA: IA	NA	NA
1396.17	GCA_002574615.1	0	Bacillus cereus AFS054178	5756826	34.87	209364	69	98.28	0.69	Maize	Zea mays	Poaceae	core	USA	USA: NC	NA	NA
1396.17	GCA_002574975.1	0	Bacillus cereus AFS054833	5703679	34.85	179231	70	97.97	0	Weed	Glycine max	Fabaceae	core	USA	USA: NC	NA	NA
1396.17	GCA_002574515.1	0	Bacillus cereus AFS055486	6103511	34.7	101114	165	98.18	0.62	Soybean	Glycine max	Fabaceae	core	USA	USA: IA	NA	NA
1396.17	GCA_002574875.1	0	Bacillus cereus AFS055648	5402513	35.02	239059	45	98.59	0.31	Maize	Zea mays	Poaceae	core	USA	USA: NC	NA	NA
1396.17	GCA_002574415.1	0	Bacillus cereus AFS056025	5740525	34.86	196768	69	98.59	0.39	Maize	Zea mays	Poaceae	core	USA	USA: IL	NA	NA
1396.17	GCA_002574855.1	0	Bacillus cereus AFS056099	5911940	34.74	205253	89	98.28	0.75	Soybean	Glycine max	Fabaceae	core	USA	USA: IA	NA	NA
1396.17	GCA_002574395.1	0	Bacillus cereus AFS056399	5999084	34.71	97082	150	98.59	0	Soybean	Glycine max	Fabaceae	core	USA	USA: IA	NA	NA
1396.17	GCA_002574285.1	0	Bacillus cereus AFS057097	5759257	34.83	95821	137	98.28	0.34	Maize	Zea mays	Poaceae	core	USA	USA: NC	NA	NA
1396.17	GCA_002574255.1	0	Bacillus cereus AFS057148	5836341	35.02	194140	84	98.98	0.38	Maize	Zea mays	Poaceae	core	USA	USA: IL	NA	NA
1396.17	GCA_002574715.1	0	Bacillus cereus AFS057596	5694908	34.9	163939	89	98.28	0	Weed	Weed	Poaceae	core	USA	USA: NC	NA	NA
1396.17	GCA_002571085.1	Y	Bacillus cereus AFS058404	5122582	35.46	188781	58	98.4	1.07	Weed	Weed	Poaceae	plant	USA	USA: NC	NA	NA
1396.17	GCA_002570665.1	0	Bacillus cereus AFS058833	5785671	34.79	210724	83	98.28	0.31	Maize	Zea mays	Poaceae	core	USA	USA: NC	NA	NA
1396.17	GCA_002571255.1	0	Bacillus cereus AFS059198	5763767	34.77	214167	65	98.28	0.55	Weed	Weed	Poaceae	core	USA	USA: NC	NA	NA
1396.17	GCA_002570985.1	0	Bacillus cereus AFS059650	5745342	35.07	236555	49	98.28	0.32	Maize	Zea mays	Poaceae	core	USA	USA: NC	NA	NA
1396.17	GCA_002570965.1	0	Bacillus cereus AFS059886	5813275	35.05	87149	131	98.65	0.07	Maize	Zea mays	Poaceae	core	USA	USA: IL	NA	NA
1396.17	GCA_002570945.1	0	Bacillus cereus AFS059960	6050726	34.99	38129	413	98.28	0.28	Maize	Zea mays	Poaceae	core	USA	USA: NC	NA	NA
1396.17	GCA_002570565.1	0	Bacillus cereus AFS060105	5909351	34.74	204852	76	98.59	0.66	Maize	Zea mays	Poaceae	core	USA	USA: NC	NA	NA
1396.17	GCA_002571195.1	0	Bacillus cereus AFS060154	6060772	34.95	134575	118	98.65	0.21	Soybean	Glycine max	Fabaceae	leaf	USA	USA: IA	NA	NA
1396.17	GCA_002571185.1	0	Bacillus cereus AFS060282	6187853	34.78	230315	105	98.28	0.15	Maize	Zea mays	Poaceae	core	USA	USA: NC	NA	NA
1396.17	GCA_002571165.1	0	Bacillus cereus AFS060621	6218749	34.63	89512	182	98.28	0.71	Soybean	Glycine max	Fabaceae	core	USA	USA: IA	NA	NA
1396.17	GCA_002570545.1	0	Bacillus cereus AFS061148	5794792	34.83	205097	95	98.59	0.48	Weed	Weed	Poaceae	core	USA	USA: NC	NA	NA
1396.17	GCA_002570485.1	Y	Bacillus cereus AFS061806	5681951	35.21	147463	102	99.15	0.58	Maize	Zea mays	Poaceae	root	USA	USA: IA	NA	NA
1396.17	GCA_002570795.1	0	Bacillus cereus AFS061928	5954614	34.69	242315	104	98.59	0	Maize	Zea mays	Poaceae	core	USA	USA: NC	NA	NA
1396.17	GCA_002570415.1	0	Bacillus cereus AFS063234	5765750	34.78	438133	67	98.9	0.31	Maize	Zea mays	Poaceae	core	USA	USA: NC	NA	NA
1396.17	GCA_002568375.1	0	Bacillus cereus AFS063645	5438728	35.01	598777	44	98.28	0.05	Maize	Zea mays	Poaceae	core	USA	USA: NC	NA	NA
1396.17	GCA_002568365.1	0	Bacillus cereus AFS063866	5923871	34.78	74382	151	98.59	0.93	Soybean	Glycine max	Fabaceae	core	USA	USA: IA	NA	NA
1396.17	GCA_002568125.1	0	Bacillus cereus AFS064516	6020263	34.78	197200	99	98.28	0.62	Maize	Zea mays	Poaceae	core	USA	USA: IL	NA	NA
1396.17	GCA_002568095.1	0	Bacillus cereus AFS065445	5809167	34.7	245560	83	97.94	0	Maize	Zea mays	Poaceae	core	USA	USA: NC	NA	NA
1396.17	GCA_002568565.1	0	Bacillus cereus AFS065496	5695545	34.8	214748	66	98.59	0.31	Maize	Zea mays	Poaceae	core	USA	USA: NC	NA	NA
1396.17	GCA_002568015.1	0	Bacillus cereus AFS065770	5403763	35.01	175076	69	98.59	0.2	Weed	Weed	Poaceae	core	USA	USA: NC	NA	NA
1396.17	GCA_002568265.1	0	Bacillus cereus AFS065816	5689097	34.83	250479	68	98.28	0.46	Weed	Weed	Poaceae	leaf	USA	USA: IN	NA	NA
1396.17	GCA_002568205.1	0	Bacillus cereus AFS066968	6004891	35.16	204401	128	98.16	1.29	Soybean	Glycine max	Fabaceae	root	USA	USA: MO	NA	NA
1396.17	GCA_002568505.1	0	Bacillus cereus AFS067103	5140399	35.21	93460	107	98.66	0.45	Maize	Zea mays	Poaceae	core	USA	USA: NC	NA	NA
1396.17	GCA_002568465.1	0	Bacillus cereus AFS067272	5119997	35.93	25625	398	99.14	1.44	Weed	Weed	Poaceae	plant	USA	USA: NC	NA	NA
1396.17	GCA_002568445.1	0	Bacillus cereus AFS067315	5857919	34.74	195665	73	98.59	0	Maize	Zea mays	Poaceae	core	USA	USA: NC	NA	NA
1396.17	GCA_002567835.1	0	Bacillus cereus AFS067617	6117885	34.68	199253	86	98.59	0.35	Soybean	Glycine max	Fabaceae	core	USA	USA: IA	NA	NA
1396.17	GCA_002568425.1	0	Bacillus cereus AFS067803	5804066	34.97	141834	92	98.65	0.33	Maize	Zea mays	Poaceae	leaf	USA	USA: IL	NA	NA
1396.17	GCA_002568145.1	0	Bacillus cereus AFS067935	5956737	34.85	219040	119	97.97	0.27	Weed	Weed	Poaceae	core	USA	USA: NC	NA	NA
1396.17	GCA_002567815.1	0	Bacillus cereus AFS067996	5838039	34.79	133224	116	98.28	0.31	Maize	Zea mays	Poaceae	core	USA	USA: NC	NA	NA
1396.17	GCA_002567795.1	0	Bacillus cereus AFS068289	6036148	34.72	133011	106	98.59	0	Soybean	Glycine max	Fabaceae	core	USA	USA: IA	NA	NA
1396.16	GCA_002567745.1	0	Bacillus cereus AFS068456	5779753	35.06	149478	82	98.65	0.02	Soybean	Glycine max	Fabaceae	root	USA	USA: MO	NA	NA
1396.16	GCA_002567705.1	0	Bacillus cereus AFS068756	6120730	34.77	133279	113	98.9	0	Soybean	Glycine max	Fabaceae	core	USA	USA: IA	NA	NA
1396.17	GCA_002567725.1	0	Bacillus cereus AFS068806	5875033	34.72	223328	86	98.59	0.66	Maize	Zea mays	Poaceae	core	USA	USA: NC	NA	NA
1396.16	GCA_002567675.1	0	Bacillus cereus AFS068876	5980966	34.66	596347	50	98.28	0.08	Maize	Zea mays	Poaceae	root	USA	USA: IA	NA	NA
1396.16	GCA_002567665.1	Y	Bacillus cereus AFS069564	5661106	35.01	214624	75	99.15	0.42	Maize	Zea mays	Poaceae	root	USA	USA: IA	NA	NA
1396.16	GCA_002567605.1	0	Bacillus cereus AFS069947	5899991	34.9	198068	75	98.59	0.31	Maize	Zea mays	Poaceae	core	USA	USA: NC	NA	NA
1396.16	GCA_002567535.1	0	Bacillus cereus AFS070662	5951474	34.86	267718	75	98.59	0.8	Maize	Zea mays	Poaceae	core	USA	USA: NC	NA	NA
1396.16	GCA_002567525.1	0	Bacillus cereus AFS070860	6084241	34.68	191989	95	98.59	0	Soybean	Glycine max	Fabaceae	core	USA	USA: IA	NA	NA
1396.16	GCA_002567475.1	0	Bacillus cereus AFS070889	5539570	34.92	340840	50	98.28	0	Maize	Zea mays	Poaceae	core	USA	USA: NC	NA	NA
1396.16	GCA_002567465.1	0	Bacillus cereus AFS070891	6369849	34.45	130651	114	98.43	1.15	Maize	Zea mays	Poaceae	NA	USA	USA: IA	NA	NA
1396.16	GCA_002567405.1	0	Bacillus cereus AFS071044	6119696	34.77	125019	109	98.59	0	Soybean	Glycine max	Fabaceae	core	USA	USA: IA	NA	NA
1396.16	GCA_002567375.1	0	Bacillus cereus AFS071107	5876175	34.75	84297	186	98.59	0.97	Soybean	Glycine max	Fabaceae	root	USA	USA: IA	NA	NA
1396.16	GCA_002567355.1	0	Bacillus cereus AFS071251	5738201	34.88	209411	66	98.28	0.62	Maize	Zea mays	Poaceae	core	USA	USA: NC	NA	NA
1396.16	GCA_002567325.1	0	Bacillus cereus AFS071440	6004959	34.86	97801	107	98.59	0.71	Maize	Zea mays	Poaceae	core	USA	USA: NC	NA	NA
1396.16	GCA_002567225.1	0	Bacillus cereus AFS071863	5925456	34.77	203874	73	98.28	0.66	Weed	Weed	Poaceae	core	USA	USA: NC	NA	NA
1396.16	GCA_002567135.1	0	Bacillus cereus AFS072183	6079989	35.09	194121	79	98.98	0.81	Maize	Zea mays	Poaceae	core	USA	USA: IL	NA	NA
1396.16	GCA_002567065.1	0	Bacillus cereus AFS072350	6043045	34.88	48308	318	98.43	0.23	Soybean	Glycine max	Fabaceae	leaf	USA	USA: MN	NA	NA
1396.16	GCA_002567015.1	0	Bacillus cereus AFS073305	5684105	34.88	208036	70	98.59	0.69	Maize	Zea mays	Poaceae	core	USA	USA: NC	NA	NA
1396.16	GCA_002566925.1	0	Bacillus cereus AFS073631	6307854	34.67	176648	129	98.56	0.08	Soybean	Glycine max	Fabaceae	core	USA	USA: IA	NA	NA
1396.16	GCA_002566895.1	0	Bacillus cereus AFS073833	5758967	34.85	200819	70	98.28	0.08	Maize	Zea mays	Poaceae	core	USA	USA: NC	NA	NA
1396.16	GCA_002566885.1	0	Bacillus cereus AFS074370	5984321	34.75	52992	246	98.28	0.72	Soybean	Glycine max	Fabaceae	core	USA	USA: IA	NA	NA
1396.16	GCA_002566855.1	0	Bacillus cereus AFS074515	5958823	34.78	215643	82	98.59	0.58	Maize	Zea mays	Poaceae	core	USA	USA: NC	NA	NA
1396.16	GCA_002566795.1	0	Bacillus cereus AFS074724	5714156	34.84	132131	110	97.97	0.58	Maize	Zea mays	Poaceae	core	USA	USA: NC	NA	NA
1396.16	GCA_002566775.1	0	Bacillus cereus AFS074793	5681635	34.85	209550	73	98.59	0.31	Maize	Zea mays	Poaceae	core	USA	USA: NC	NA	NA
1396.16	GCA_002566755.1	0	Bacillus cereus AFS074868	5852839	34.81	117734	135	98.28	1	Maize	Zea mays	Poaceae	leaf	USA	USA: IA	NA	NA
1396.16	GCA_002566725.1	0	Bacillus cereus AFS075012	5939123	34.67	206332	91	98.28	0.87	Maize	Zea mays	Poaceae	core	USA	USA: NC	NA	NA
1396.16	GCA_002566705.1	0	Bacillus cereus AFS075030	5915315	34.69	237265	58	98.59	0.06	Soybean	Glycine max	Fabaceae	core	USA	USA: IA	NA	NA
1396.16	GCA_002565175.1	0	Bacillus cereus AFS075467	5760506	34.95	137472	105	98.59	0	Maize	Zea mays	Poaceae	core	USA	USA: NC	NA	NA
1396.16	GCA_002566675.1	0	Bacillus cereus AFS075781	5964597	34.72	153016	100	98.56	0.31	Soybean	Glycine max	Fabaceae	core	USA	USA: IA	NA	NA
1396.16	GCA_002566665.1	0	Bacillus cereus AFS076104	5867466	34.74	186837	72	98.28	0.74	Maize	Zea mays	Poaceae	core	USA	USA: NC	NA	NA
1396.16	GCA_002565115.1	0	Bacillus cereus AFS076729	5889787	34.68	351470	63	98.59	0	Maize	Zea mays	Poaceae	core	USA	USA: NC	NA	NA
1396.16	GCA_002565055.1	Y	Bacillus cereus AFS076904	5587438	35.17	136645	110	98.74	0.13	Maize	Zea mays	Poaceae	root	USA	USA: IA	NA	NA
1396.16	GCA_002566605.1	0	Bacillus cereus AFS077000	5793240	34.86	169199	92	98.54	0.28	Weed	Weed	Poaceae	leaf	USA	USA: IN	NA	NA
1396.16	GCA_002565775.1	Y	Bacillus cereus AFS077416	5120427	35.92	63089	169	99.14	1.44	Weed	Weed	Poaceae	plant	USA	USA: NC	NA	NA
1396.16	GCA_002565765.1	0	Bacillus cereus AFS077647	5955484	35.04	242576	76	98.98	0.43	Soybean	Glycine max	Fabaceae	root	USA	USA: MO	NA	NA
1396.16	GCA_002565025.1	0	Bacillus cereus AFS077972	5953061	34.73	143770	118	98.59	0.93	Soybean	Glycine max	Fabaceae	root	USA	USA: MN	NA	NA
1396.16	GCA_002565005.1	0	Bacillus cereus AFS078211	5892261	34.79	203320	89	98.59	0.51	Maize	Zea mays	Poaceae	core	USA	USA: NC	NA	NA
1396.16	GCA_002565735.1	0	Bacillus cereus AFS079244	5935073	34.77	230959	88	98.59	0.51	Maize	Zea mays	Poaceae	core	USA	USA: NC	NA	NA
1396.16	GCA_002564965.1	0	Bacillus cereus AFS079281	5889898	35.15	117099	168	98.32	0.83	Maize	Zea mays	Poaceae	core	USA	USA: IL	NA	NA
1396.16	GCA_002566535.1	0	Bacillus cereus AFS079389	5759538	35.05	156643	92	98.65	0.47	Soybean	Glycine max	Fabaceae	leaf	USA	USA: IL	NA	NA
1396.16	GCA_002564885.1	0	Bacillus cereus AFS079942	6060332	34.69	112087	125	98.59	1.17	Maize	Zea mays	Poaceae	root	USA	USA: IA	NA	NA
1396.16	GCA_002566455.1	0	Bacillus cereus AFS080164	5687383	35.01	236648	48	98.28	0.32	Maize	Zea mays	Poaceae	core	USA	USA: NC	NA	NA
1396.16	GCA_002565655.1	0	Bacillus cereus AFS080281	5886553	34.83	188912	88	98.59	0.31	Maize	Zea mays	Poaceae	core	USA	USA: NC	NA	NA
1396.16	GCA_002565645.1	0	Bacillus cereus AFS080536	5863399	34.8	295077	77	98.59	0.46	Maize	Zea mays	Poaceae	core	USA	USA: NC	NA	NA
1396.16	GCA_002565615.1	0	Bacillus cereus AFS080604	5871071	34.73	184640	72	98.59	0.51	Maize	Zea mays	Poaceae	core	USA	USA: NC	NA	NA
1396.16	GCA_002564865.1	0	Bacillus cereus AFS080756	5908378	34.69	271925	55	98.59	0.08	Soybean	Glycine max	Fabaceae	core	USA	USA: IA	NA	NA
1396.16	GCA_002565565.1	0	Bacillus cereus AFS081469	5805825	34.83	180987	83	98.59	0.46	Maize	Zea mays	Poaceae	core	USA	USA: IL	NA	NA
1396.16	GCA_002566365.1	0	Bacillus cereus AFS081482	6104187	34.68	195859	88	98.59	0.31	Soybean	Glycine max	Fabaceae	core	USA	USA: IA	NA	NA
1396.15	GCA_002564805.1	0	Bacillus cereus AFS081512	6108718	34.76	204603	102	98.9	0	Soybean	Glycine max	Fabaceae	core	USA	USA: IA	NA	NA
1396.15	GCA_002564775.1	0	Bacillus cereus AFS082261	5843604	34.72	369490	60	98.28	0	Maize	Zea mays	Poaceae	core	USA	USA: NC	NA	NA
1396.15	GCA_002564745.1	0	Bacillus cereus AFS082524	5885903	34.85	93561	129	98.28	1.03	Soybean	Glycine max	Fabaceae	core	USA	USA: IA	NA	NA
1396.16	GCA_002565505.1	0	Bacillus cereus AFS082683	5767281	34.83	209797	66	98.28	0.31	Soybean	Glycine max	Fabaceae	leaf	USA	USA: IL	NA	NA
1396.16	GCA_002565465.1	0	Bacillus cereus AFS082943	5856091	34.72	304537	68	98.56	0	Maize	Zea mays	Poaceae	core	USA	USA: NC	NA	NA
1396.16	GCA_002566255.1	0	Bacillus cereus AFS083030	5824281	35.04	201652	61	98.54	0.02	Maize	Zea mays	Poaceae	core	USA	USA: IL	NA	NA
1396.15	GCA_002564695.1	0	Bacillus cereus AFS084075	6153896	34.69	167894	107	98.59	0.31	Maize	Zea mays	Poaceae	root	USA	USA: IA	NA	NA
1396.16	GCA_002566205.1	0	Bacillus cereus AFS084233	5865320	34.79	204721	82	98.59	0.66	Maize	Zea mays	Poaceae	core	USA	USA: NC	NA	NA
1396.16	GCA_002566185.1	0	Bacillus cereus AFS084355	5750209	34.83	209361	71	98.28	0.69	Maize	Zea mays	Poaceae	core	USA	USA: NC	NA	NA
1396.16	GCA_002565305.1	0	Bacillus cereus AFS085674	5867109	34.96	222123	117	98.28	0.02	Maize	Zea mays	Poaceae	core	USA	USA: NC	NA	NA
1396.15	GCA_002564625.1	0	Bacillus cereus AFS085871	5927275	34.72	203601	75	98.59	0.66	Weed	Weed	Poaceae	core	USA	USA: NC	NA	NA
1396.16	GCA_002566005.1	0	Bacillus cereus AFS086892	5795540	34.78	116399	132	98.28	0.62	Soybean	Glycine max	Fabaceae	core	USA	USA: IA	NA	NA
1396.16	GCA_002565955.1	0	Bacillus cereus AFS086947	5826284	35.16	152899	136	98.49	1.27	Maize	Zea mays	Poaceae	core	USA	USA: IL	NA	NA
1396.15	GCA_002564585.1	0	Bacillus cereus AFS087654	6076989	34.77	184806	109	98.28	0.71	Maize	Zea mays	Poaceae	core	USA	USA: NC	NA	NA
1396.16	GCA_002565225.1	0	Bacillus cereus AFS087793	5698693	34.84	32193	396	97.97	0.73	Weed	Weed	Poaceae	plant	USA	USA: NC	NA	NA
1396.15	GCA_002564375.1	0	Bacillus cereus AFS087824	6067758	34.7	198481	86	98.59	0	Soybean	Glycine max	Fabaceae	core	USA	USA: IA	NA	NA
1396.15	GCA_002564425.1	0	Bacillus cereus AFS088052	5934210	34.67	223036	105	98.28	0.08	Maize	Zea mays	Poaceae	core	USA	USA: IL	NA	NA
1396.15	GCA_002564415.1	0	Bacillus cereus AFS088199	5868157	35.16	240571	111	98.16	0.83	Maize	Zea mays	Poaceae	core	USA	USA: IL	NA	NA
1396.13	GCA_002551635.1	0	Bacillus cereus AFS088704	5663684	34.87	114205	121	98.59	0.69	Maize	Zea mays	Poaceae	core	USA	USA: NC	NA	NA
1396.13	GCA_002551625.1	Y	Bacillus cereus AFS088784	6092379	34.65	210419	107	98.9	0	Maize	Zea mays	Poaceae	core	USA	USA: NC	NA	NA
1396.14	GCA_002552805.1	0	Bacillus cereus AFS089031	6007270	34.96	34445	414	98.59	0.52	Weed	Weed	Poaceae	core	USA	USA: NC	NA	NA
1396.14	GCA_002553395.1	0	Bacillus cereus AFS089527	6092197	34.65	209596	112	98.2	0	Soybean	Glycine max	Fabaceae	core	USA	USA: IA	NA	NA
1396.14	GCA_002552745.1	0	Bacillus cereus AFS089785	5879605	35.19	220354	113	98.16	0.83	Maize	Zea mays	Poaceae	core	USA	USA: IL	NA	NA
1396.14	GCA_002552725.1	0	Bacillus cereus AFS090123	6062214	34.75	266809	88	98.59	0.66	Maize	Zea mays	Poaceae	plant	USA	USA: NC	NA	NA
1396.14	GCA_002552635.1	0	Bacillus cereus AFS091626	6235361	34.63	120237	164	98.43	0.71	Soybean	Glycine max	Fabaceae	core	USA	USA: IA	NA	NA
1396.13	GCA_002550775.1	0	Bacillus cereus AFS092659	5872668	35.05	120066	188	98.28	1.06	Maize	Zea mays	Poaceae	core	USA	USA: NC	NA	NA
1396.13	GCA_002550705.1	0	Bacillus cereus AFS093397	5901205	34.69	234861	59	98.28	0	Soybean	Glycine max	Fabaceae	core	USA	USA: IA	NA	NA
1396.14	GCA_002552485.1	0	Bacillus cereus AFS093833	6118066	34.76	192172	114	98.59	0.15	Maize	Zea mays	Poaceae	core	USA	USA: NC	NA	NA
1396.2	GCA_002552465.1	0	Bacillus cereus AFS093925	6087827	34.65	208519	119	98.51	0	Maize	Zea mays	Poaceae	core	USA	USA: IL	NA	NA
1396.13	GCA_002550595.1	0	Bacillus cereus AFS094413	5973460	34.78	115984	131	98.28	1.3	Soybean	Glycine max	Fabaceae	core	USA	USA: IA	NA	NA
1396.14	GCA_002552455.1	0	Bacillus cereus AFS094460	5749200	35.04	223210	58	98.28	0.32	Maize	Zea mays	Poaceae	core	USA	USA: NC	NA	NA
1396.13	GCA_002550555.1	0	Bacillus cereus AFS095018	6005053	34.85	187301	79	98.28	0.71	Weed	Weed	Poaceae	core	USA	USA: NC	NA	NA
1396.14	GCA_002552335.1	0	Bacillus cereus AFS095084	6002298	34.76	91850	148	98.59	0.71	Soybean	Glycine max	Fabaceae	root	USA	USA: IA	NA	NA
1396.14	GCA_002552315.1	0	Bacillus cereus AFS095498	5895134	34.77	266809	65	98.28	0.74	Maize	Zea mays	Poaceae	core	USA	USA: NC	NA	NA
1396.13	GCA_002550515.1	0	Bacillus cereus AFS095548	5948385	34.75	212290	57	98.28	0.34	Soybean	Glycine max	Fabaceae	core	USA	USA: IA	NA	NA
1396.14	GCA_002552295.1	0	Bacillus cereus AFS095575	5782883	35.04	194206	76	98.98	0.35	Maize	Zea mays	Poaceae	core	USA	USA: IL	NA	NA
1396.14	GCA_002552275.1	0	Bacillus cereus AFS095703	5969957	34.77	201824	86	98.28	0.38	Weed	Weed	Poaceae	core	USA	USA: NC	NA	NA
1396.14	GCA_002553095.1	0	Bacillus cereus AFS096226	6256101	34.8	213802	107	98.28	1.71	Soybean	Glycine max	Fabaceae	leaf	USA	USA: MN	NA	NA
1396.13	GCA_002552115.1	0	Bacillus cereus AFS096642	5767199	34.85	238937	73	98.59	0.69	Maize	Zea mays	Poaceae	core	USA	USA: NC	NA	NA
1396.13	GCA_002552045.1	Y	Bacillus cereus AFS096845	5268183	35.31	97694	127	96.5	1.27	Weed	Weed	Poaceae	leaf	USA	USA: IN	NA	NA
1396.14	GCA_002552015.1	0	Bacillus cereus AFS097130	5912203	34.75	135557	116	98.59	0	Maize	Zea mays	Poaceae	core	USA	USA: NC	NA	NA
1396.14	GCA_002551975.1	0	Bacillus cereus AFS097219	5985663	34.75	168286	114	98.48	0.46	Maize	Zea mays	Poaceae	core	USA	USA: NC	NA	NA
1396.13	GCA_002550365.1	0	Bacillus cereus AFS097327	5882309	34.79	201173	74	98.59	0.66	Maize	Zea mays	Poaceae	core	USA	USA: NC	NA	NA
1396.13	GCA_002550315.1	0	Bacillus cereus AFS097377	5716291	34.87	252629	73	97.97	0.31	Maize	Zea mays	Poaceae	core	USA	USA: NC	NA	NA
1396.14	GCA_002552995.1	0	Bacillus cereus AFS097474	5906770	34.77	324638	64	98.12	1	Weed	Weed	Poaceae	leaf	USA	USA: IN	NA	NA
1396.13	GCA_002550265.1	0	Bacillus cereus AFS098022	6319341	34.72	45861	377	97.82	1.06	Maize	Zea mays	Poaceae	grainbin dust	USA	USA: IA	NA	NA
1396.13	GCA_002550155.1	0	Bacillus cereus AFS098742	5960179	34.79	186958	88	98.2	0.51	Maize	Zea mays	Poaceae	core	USA	USA: NC	NA	NA
1396.13	GCA_002551775.1	0	Bacillus cereus AFS099102	5792959	34.75	325901	49	98.28	0.62	Weed	Weed	Poaceae	leaf	USA	USA: IN	NA	NA
1396.14	GCA_002552895.1	0	Bacillus cereus AFS099621	5878800	34.76	239464	75	98.59	0.66	Maize	Zea mays	Poaceae	core	USA	USA: NC	NA	NA
1396.14	GCA_002552875.1	0	Bacillus cereus AFS099737	5732384	35.06	236658	52	98.59	0.32	Maize	Zea mays	Poaceae	core	USA	USA: NC	NA	NA
1396.13	GCA_002551665.1	Y	Bacillus cereus AFS099758	5115745	35.37	160710	65	97.83	0.64	Maize	Zea mays	Poaceae	NA	USA	USA: NC	NA	NA
1396.61	GCF_001678165.1	0	Bacillus cereus UW85	6404077	34.82	285332	54	98.7	4.5	Alfalfa	Medicago sativa	Fabaceae	root of field-grown alfalfa plants	USA	USA: Arlington WI	NA	NA
1.29204e+06	GCA_000527015.1	Y	Bacillus flexus 27Col1.1E	5460379	37.7	736183	47	97.77	0.03	Thale cress	Arabidopsis thaliana	Brassicaceae	rhizosphere and endosphere of Arabidopsis thaliana	NA	NA	NA	NA
1402.29	GCA_001876545.1	0	Bacillus licheniformis RE1.58	4445448	45.6	60032	228	99	1.19	Rice	Oryza sativa	Poaceae	Rice seed	India	India: Punjab	NA	NA
1402.29	GCA_001876555.1	Y	Bacillus licheniformis RE1.59	4448760	45.63	88085	143	99.57	0.59	Rice	Oryza sativa	Poaceae	Rice seed	India	India: Punjab	NA	NA
1402.29	GCA_001876575.1	0	Bacillus licheniformis RE1.60	4432724	45.6	54920	279	99.53	2.11	Rice	Oryza sativa	Poaceae	Rice seed	India	India: Punjab	NA	NA
1402.1	GCF_001876655.1	0	Bacillus licheniformis RE1.61	4441195	45.62	76140	209	99.39	4.5	Rice	Oryza sativa	Poaceae	Rice seed	India	India: Punjab	NA	NA
Ga0454205	Ga0454205	0	Bacillus megaterium 1428	5887454	37.5	3325142	25	97.77	0.12	sorghum	Sorghum bicolor	Poaceae	transgenic sorghum/grain sorghum rhizosphere	USA	USA: Memphis, Nebraska	41.146	-96.436
Ga0365448	GCA_006716955.1	0	Bacillus megaterium 3291	5388835	37.79	1884345	16	97.77	0.51	sorghum	Sorghum bicolor	Poaceae	Sweet sorghum soil	USA	USA: Nebraska	41.2	-96.7
Ga0454480	Ga0454480	Y	Bacillus megaterium 4340	5986006	37.38	1139951	41	97.7	#N/A	brome grass	Bromus diandrus	Poaceae	smooth brome grass roots	USA	USA: Nebraska	41.929	-101.929
1404.11	GCA_002559475.1	0	Bacillus megaterium AFS000775	5891653	37.5	1251041	47	97.77	0.12	Soybean	Glycine max	Fabaceae	root	USA	USA: MN	NA	NA
1404.11	GCA_002558805.1	0	Bacillus megaterium AFS003013	5973872	37.51	656399	97	98.06	2.03	Maize	Zea mays	Poaceae	root	USA	USA: IN	NA	NA
1404.11	GCA_002559285.1	0	Bacillus megaterium AFS004604	5752868	37.53	489851	57	97.77	1.84	Maize	Zea mays	Poaceae	root	USA	USA: IN	NA	NA
1404.1	GCA_002557935.1	0	Bacillus megaterium AFS013729	5898346	37.48	821373	98	97.77	0.75	Maize	Zea mays	Poaceae	root	USA	USA: IN	NA	NA
1404.11	GCA_002561015.1	0	Bacillus megaterium AFS018399	5430055	37.83	761505	35	97.77	0.08	Maize	Zea mays	Poaceae	root	USA	USA: IN	NA	NA
1404.11	GCA_002560705.1	0	Bacillus megaterium AFS022468	5873408	37.5	1156880	70	97.77	0.69	Maize	Zea mays	Poaceae	root	USA	USA: IN	NA	NA
1404.11	GCA_002560595.1	0	Bacillus megaterium AFS022837	5130959	38.07	465782	27	97.77	0.09	Maize	Zea mays	Poaceae	core	USA	USA: IL	NA	NA
1404.15	GCA_002585805.1	0	Bacillus megaterium AFS032248	5872152	37.55	821451	51	97.77	0.69	Maize	Zea mays	Poaceae	root	USA	USA: IN	NA	NA
1404.15	GCA_002584405.1	0	Bacillus megaterium AFS033178	5955022	37.47	366573	70	97.77	0.69	Maize	Zea mays	Poaceae	root	USA	USA: IN	NA	NA
1404.15	GCA_002577645.1	0	Bacillus megaterium AFS040356	5973353	37.49	995435	51	98.06	0.69	Maize	Zea mays	Poaceae	core	USA	USA: IL	NA	NA
1404.14	GCA_002576505.1	0	Bacillus megaterium AFS043082	6017010	37.41	1216566	48	97.77	0.17	Soybean	Glycine max	Fabaceae	root	USA	USA: MN	NA	NA
1404.15	GCA_002577015.1	0	Bacillus megaterium AFS044260	6060373	37.38	1174306	85	98.06	0.12	Maize	Zea mays	Poaceae	core	USA	USA: IL	NA	NA
1404.14	GCA_002576235.1	0	Bacillus megaterium AFS044615	6002747	37.56	1222826	41	97.77	0.38	Maize	Zea mays	Poaceae	core	USA	USA: IA	NA	NA
1404.14	GCA_002575685.1	0	Bacillus megaterium AFS049546	5643538	37.67	947765	34	97.77	0.69	Maize	Zea mays	Poaceae	root	USA	USA: IN	NA	NA
1404.14	GCA_002575465.1	0	Bacillus megaterium AFS051715	6114345	37.53	1104311	73	98.06	0.77	Maize	Zea mays	Poaceae	root	USA	USA: IN	NA	NA
1404.14	GCA_002574105.1	0	Bacillus megaterium AFS058060	5846869	37.54	1127646	41	98.06	0.69	Maize	Zea mays	Poaceae	root	USA	USA: IN	NA	NA
1404.13	GCA_002570715.1	0	Bacillus megaterium AFS058476	5429875	37.75	487753	42	97.77	0.46	Maize	Zea mays	Poaceae	core	USA	USA: IL	NA	NA
1404.13	GCA_002570645.1	0	Bacillus megaterium AFS059495	5854016	37.52	913941	48	97.77	0.69	Maize	Zea mays	Poaceae	root	USA	USA: IN	NA	NA
1404.13	GCA_002571125.1	0	Bacillus megaterium AFS061494	5968560	37.46	1122813	61	97.77	0.12	Maize	Zea mays	Poaceae	root	USA	USA: IN	NA	NA
1404.13	GCA_002568305.1	0	Bacillus megaterium AFS064796	5851041	37.53	860159	50	97.77	0.69	Maize	Zea mays	Poaceae	root	USA	USA: IN	NA	NA
1404.13	GCA_002566985.1	0	Bacillus megaterium AFS073377	6060134	37.38	1087489	56	97.77	0.14	Maize	Zea mays	Poaceae	root	USA	USA: IN	NA	NA
1404.12	GCA_002565155.1	0	Bacillus megaterium AFS075626	5858387	37.55	694248	65	97.77	0.69	Maize	Zea mays	Poaceae	root	USA	USA: IN	NA	NA
1404.12	GCA_002566435.1	0	Bacillus megaterium AFS080677	5815091	37.51	1169982	41	97.77	0.69	Soybean	Glycine max	Fabaceae	root	USA	USA: MN	NA	NA
1404.12	GCA_002566345.1	0	Bacillus megaterium AFS081669	5550488	37.82	680371	34	97.77	0.4	Maize	Zea mays	Poaceae	root	USA	USA: IN	NA	NA
1404.12	GCA_002565535.1	0	Bacillus megaterium AFS081975	5688351	37.63	2851871	31	97.77	0.12	Soybean	Glycine max	Fabaceae	root	USA	USA: MN	NA	NA
1404.12	GCA_002566285.1	0	Bacillus megaterium AFS082812	6022330	37.38	370058	101	97.77	0.28	Maize	Zea mays	Poaceae	root	USA	USA: IN	NA	NA
1404.12	GCA_002564705.1	0	Bacillus megaterium AFS083949	5426973	37.82	1048892	44	97.77	0	Maize	Zea mays	Poaceae	root	USA	USA: IN	NA	NA
1404.12	GCA_002566035.1	0	Bacillus megaterium AFS086251	6065517	37.38	119948	141	98.06	0.17	Maize	Zea mays	Poaceae	core	USA	USA: IL	NA	NA
1404.1	GCA_002552565.1	0	Bacillus megaterium AFS093026	5321764	37.97	697961	32	97.77	0.22	Wheat	Triticum aestivum	Poaceae	plant	USA	USA: NC	NA	NA
1404.99	GCA_002552135.1	Y	Bacillus megaterium AFS096440	5439139	37.73	991514	39	97.77	0.67	Soybean	Glycine max	Fabaceae	root	USA	USA: MN	NA	NA
Ga0172535	GCA_001469675.1	0	Bacillus methylotrophicus FKM10	3928789	46.5	2826618	2	99.49	0	Apple	Malus domestica	Rosaceae	Apple rhizosphere	China	Shandong, China	NA	NA
64104.4	GCA_002556235.1	0	Bacillus pseudomycoides AFS000230	5634527	35.37	112372	148	99.42	0.06	Maize	Zea mays	Poaceae	root	USA	USA: IA	NA	NA
64104.3	GCA_002556205.1	0	Bacillus pseudomycoides AFS000475	5587466	35.36	47173	276	99.14	1.01	Soybean	Glycine max	Fabaceae	leaf	USA	USA: MN	NA	NA
64104.4	GCA_002556505.1	0	Bacillus pseudomycoides AFS001949	5642235	35.38	85050	221	99.43	0.78	Soybean	Glycine max	Fabaceae	core	USA	USA: IA	NA	NA
64104.4	GCA_002556385.1	0	Bacillus pseudomycoides AFS003288	5732941	35.37	148299	185	99.13	0.1	Maize	Zea mays	Poaceae	leaf	USA	USA: IL	NA	NA
64104.3	GCA_002556045.1	0	Bacillus pseudomycoides AFS003503	5770990	35.35	135937	169	99.13	0.06	Maize	Zea mays	Poaceae	grainbin dust	USA	USA: IA	NA	NA
64104.3	GCA_002555785.1	0	Bacillus pseudomycoides AFS008320	5595470	35.37	91003	176	99.14	0.78	Maize	Zea mays	Poaceae	root	USA	USA: IA	NA	NA
64104.3	GCA_002555685.1	0	Bacillus pseudomycoides AFS009013	5805784	35.25	147159	130	99.13	0	Maize	Zea mays	Poaceae	leaf	USA	USA: IL	NA	NA
64104.3	GCA_002555675.1	Y	Bacillus pseudomycoides AFS009643	5642363	35.35	123400	167	99.42	0	Soybean	Glycine max	Fabaceae	core	USA	USA: IA	NA	NA
64104.3	GCA_002555615.1	0	Bacillus pseudomycoides AFS009709	5684401	35.24	68949	235	99.14	1.01	Soybean	Glycine max	Fabaceae	root	USA	USA: IA	NA	NA
64104.3	GCA_002555545.1	0	Bacillus pseudomycoides AFS009893	5675319	35.42	59399	210	99.14	1.39	Maize	Zea mays	Poaceae	root	USA	USA: IA	NA	NA
64104.2	GCA_002555245.1	0	Bacillus pseudomycoides AFS011189	5803440	35.36	87588	228	99.13	0	Soybean	Glycine max	Fabaceae	core	USA	USA: IA	NA	NA
64104.2	GCA_002555275.1	0	Bacillus pseudomycoides AFS012367	5545009	35.35	65778	210	99.43	0.78	Soybean	Glycine max	Fabaceae	core	USA	USA: IA	NA	NA
64104.2	GCA_002555145.1	0	Bacillus pseudomycoides AFS013396	5663439	35.34	121069	197	99.13	0.1	Maize	Zea mays	Poaceae	core	USA	USA: IL	NA	NA
64104.3	GCA_002555415.1	0	Bacillus pseudomycoides AFS018356	5695468	35.31	147433	126	99.13	0.29	Maize	Zea mays	Poaceae	core	USA	USA: IL	NA	NA
64104.5	GCA_002557585.1	0	Bacillus pseudomycoides AFS022050	5902411	35.32	62260	250	99.13	0.67	Maize	Zea mays	Poaceae	core	USA	USA: IL	NA	NA
64104.5	GCA_002557535.1	0	Bacillus pseudomycoides AFS022225	5666102	35.37	70920	220	99.14	1.01	Soybean	Glycine max	Fabaceae	core	USA	USA: IA	NA	NA
64104.4	GCA_002557465.1	0	Bacillus pseudomycoides AFS022598	5603220	35.4	121789	150	99.13	0.06	Soybean	Glycine max	Fabaceae	leaf	USA	USA: IA	NA	NA
64104.4	GCA_002557385.1	0	Bacillus pseudomycoides AFS022719	5619311	35.39	122144	155	99.13	0.06	Maize	Zea mays	Poaceae	root	USA	USA: IA	NA	NA
64104.4	GCA_002557065.1	0	Bacillus pseudomycoides AFS026185	5666318	35.41	54227	283	99.42	0.16	Maize	Zea mays	Poaceae	NA	USA	USA: MN	NA	NA
64104.5	GCA_002557835.1	0	Bacillus pseudomycoides AFS028766	5710664	35.39	112466	220	99.13	0.06	Maize	Zea mays	Poaceae	plant	USA	USA: NC	NA	NA
64104.1	GCA_002588885.1	0	Bacillus pseudomycoides AFS032210	5540686	35.4	42953	314	99.42	0.06	Weed	Weed	Poaceae	leaf	USA	USA: OH	NA	NA
64104.1	GCA_002589635.1	0	Bacillus pseudomycoides AFS032644	5656096	35.35	72548	212	99.13	0.06	Maize	Zea mays	Poaceae	NA	USA	USA: IA	NA	NA
64104.1	GCA_002589505.1	Y	Bacillus pseudomycoides AFS035137	5439389	35.37	53423	277	99.43	0.14	Maize	Zea mays	Poaceae	root	USA	USA: IA	NA	NA
64104.1	GCA_002582485.1	0	Bacillus pseudomycoides AFS037265	5888184	35.3	48685	327	99.13	0.67	Soybean	Glycine max	Fabaceae	leaf	USA	USA: MO	NA	NA
64104.1	GCA_002583735.1	0	Bacillus pseudomycoides AFS039118	5537602	35.37	160115	131	99.13	0	Maize	Zea mays	Poaceae	leaf	USA	USA: IN	NA	NA
64105	GCA_002582165.1	0	Bacillus pseudomycoides AFS040159	5825791	35.3	64097	256	99.13	1.04	Soybean	Glycine max	Fabaceae	root	USA	USA: MO	NA	NA
64105	GCA_002582195.1	0	Bacillus pseudomycoides AFS040503	5707587	35.36	61131	258	99.43	1.29	Soybean	Glycine max	Fabaceae	core	USA	USA: IA	NA	NA
64104.9	GCA_002581465.1	0	Bacillus pseudomycoides AFS048537	5683476	35.37	138300	169	99.13	0	Soybean	Glycine max	Fabaceae	core	USA	USA: IA	NA	NA
64104.9	GCA_002580615.1	0	Bacillus pseudomycoides AFS048805	5720478	35.39	123198	203	99.13	0.1	Maize	Zea mays	Poaceae	core	USA	USA: IL	NA	NA
64104.9	GCA_002581285.1	0	Bacillus pseudomycoides AFS050088	5649678	35.37	116266	164	99.13	0.06	Maize	Zea mays	Poaceae	leaf	USA	USA: IL	NA	NA
64104.9	GCA_002579975.1	0	Bacillus pseudomycoides AFS052781	5545629	35.37	48681	272	99.14	1.01	Maize	Zea mays	Poaceae	core	USA	USA: IL	NA	NA
64104.9	GCA_002579785.1	0	Bacillus pseudomycoides AFS053905	5559785	35.36	63760	239	99.14	0.72	Maize	Zea mays	Poaceae	core	USA	USA: IL	NA	NA
64104.9	GCA_002579475.1	0	Bacillus pseudomycoides AFS054473	5859346	35.35	112387	214	99.13	0.17	Maize	Zea mays	Poaceae	core	USA	USA: NC	NA	NA
64104.8	GCA_002579385.1	0	Bacillus pseudomycoides AFS054612	5698202	35.35	72431	245	99.14	2	Maize	Zea mays	Poaceae	root	USA	USA: IA	NA	NA
64104.8	GCA_002579375.1	0	Bacillus pseudomycoides AFS055788	5720620	35.38	48668	305	99.13	0.1	Maize	Zea mays	Poaceae	core	USA	USA: IL	NA	NA
64104.8	GCA_002572495.1	0	Bacillus pseudomycoides AFS058374	5891521	35.32	86027	258	99.13	1.19	Soybean	Glycine max	Fabaceae	core	USA	USA: IA	NA	NA
64104.7	GCA_002571845.1	0	Bacillus pseudomycoides AFS062254	5593122	35.4	137807	146	99.13	0.06	Maize	Zea mays	Poaceae	leaf	USA	USA: IL	NA	NA
64104.8	GCA_002572385.1	0	Bacillus pseudomycoides AFS062349	5738096	35.36	137714	162	99.13	0.16	Maize	Zea mays	Poaceae	NA	USA	USA: MN	NA	NA
64104.8	GCA_002572375.1	0	Bacillus pseudomycoides AFS062925	5679229	35.32	123497	177	99.13	0.06	Soybean	Glycine max	Fabaceae	core	USA	USA: IA	NA	NA
64104.8	GCA_002572075.1	0	Bacillus pseudomycoides AFS063129	5706323	35.34	85519	204	99.13	0	Maize	Zea mays	Poaceae	core	USA	USA: IL	NA	NA
64104.8	GCA_002572305.1	0	Bacillus pseudomycoides AFS065710	5567010	35.38	53802	265	99.14	0.78	Soybean	Glycine max	Fabaceae	core	USA	USA: IA	NA	NA
64104.7	GCA_002571515.1	0	Bacillus pseudomycoides AFS069829	5575088	35.31	76350	240	99.14	0.72	Maize	Zea mays	Poaceae	core	USA	USA: IL	NA	NA
64104.7	GCA_002570325.1	0	Bacillus pseudomycoides AFS070925	5734995	35.29	147159	134	99.13	0.1	Maize	Zea mays	Poaceae	core	USA	USA: IL	NA	NA
64104.7	GCA_002569985.1	0	Bacillus pseudomycoides AFS074290	5488723	35.41	81662	198	99.14	0.14	Soybean	Glycine max	Fabaceae	leaf	USA	USA: MN	NA	NA
64104.6	GCA_002569875.1	0	Bacillus pseudomycoides AFS074688	5550496	35.35	76760	310	99.43	1.01	Soybean	Glycine max	Fabaceae	leaf	USA	USA: IA	NA	NA
64104.6	GCA_002569755.1	0	Bacillus pseudomycoides AFS076343	5526211	35.35	65375	227	99.14	0.78	Soybean	Glycine max	Fabaceae	core	USA	USA: IA	NA	NA
64104.6	GCA_002569705.1	0	Bacillus pseudomycoides AFS079122	5683810	35.38	60349	236	99.43	1.01	Soybean	Glycine max	Fabaceae	core	USA	USA: IA	NA	NA
64104.6	GCA_002569605.1	0	Bacillus pseudomycoides AFS080276	5663048	35.36	83854	179	99.14	1.13	Maize	Zea mays	Poaceae	core	USA	USA: IL	NA	NA
64104.6	GCA_002569585.1	0	Bacillus pseudomycoides AFS080374	5697855	35.34	72182	235	99.14	1.01	Maize	Zea mays	Poaceae	core	USA	USA: IL	NA	NA
64104.6	GCA_002569565.1	0	Bacillus pseudomycoides AFS080834	5577644	35.38	157281	160	99.13	0.06	Weed	Weed	Poaceae	leaf	USA	USA: OH	NA	NA
64104.5	GCA_002568765.1	0	Bacillus pseudomycoides AFS081374	5627638	35.41	122188	152	99.13	0.06	Maize	Zea mays	Poaceae	root	USA	USA: IA	NA	NA
64104.5	GCA_002568655.1	0	Bacillus pseudomycoides AFS088215	5857425	35.32	95005	184	99.42	0.06	Maize	Zea mays	Poaceae	grainbin dust	USA	USA: IA	NA	NA
64104.6	GCA_002569005.1	0	Bacillus pseudomycoides AFS088632	5704733	35.36	65677	219	99.14	1.2	Soybean	Glycine max	Fabaceae	core	USA	USA: IA	NA	NA
64104.5	GCA_002568975.1	0	Bacillus pseudomycoides AFS088703	5646484	35.38	38333	342	99.43	1.01	Soybean	Glycine max	Fabaceae	core	USA	USA: IA	NA	NA
64104.1	GCA_002551555.1	0	Bacillus pseudomycoides AFS089336	5664318	35.34	59007	220	99.14	1.06	Maize	Zea mays	Poaceae	core	USA	USA: IL	NA	NA
64104.1	GCA_002551005.1	Y	Bacillus pseudomycoides AFS090198	4687467	35.91	103406	97	99.43	0.61	Maize	Zea mays	Poaceae	leaf	USA	USA: IA	NA	NA
64104.2	GCA_002552715.1	0	Bacillus pseudomycoides AFS090208	5678597	35.39	175466	149	99.13	0	Maize	Zea mays	Poaceae	grainbin dust	USA	USA: IA	NA	NA
64104.2	GCA_002552625.1	0	Bacillus pseudomycoides AFS092012	4857694	35.63	48351	174	99.14	1.5	Maize	Zea mays	Poaceae	leaf	USA	USA: IL	NA	NA
64104.2	GCA_002553275.1	0	Bacillus pseudomycoides AFS092115	5710933	35.31	96199	213	99.13	0.1	Maize	Zea mays	Poaceae	core	USA	USA: IL	NA	NA
64104.1	GCA_002552575.1	0	Bacillus pseudomycoides AFS092470	5645385	35.36	54433	256	99.14	0.78	Soybean	Glycine max	Fabaceae	core	USA	USA: IA	NA	NA
64104.8	GCA_002550445.1	0	Bacillus pseudomycoides AFS095604	5742877	35.4	98573	187	99.13	0	Soybean	Glycine max	Fabaceae	core	USA	USA: IA	NA	NA
64104.7	GCA_002550255.1	0	Bacillus pseudomycoides AFS098141	5608268	35.35	80843	219	99.14	0.72	Maize	Zea mays	Poaceae	core	USA	USA: IL	NA	NA
64104.5	GCA_002550095.1	0	Bacillus pseudomycoides AFS099456	5679448	35.31	123401	136	99.13	0	Maize	Zea mays	Poaceae	core	USA	USA: IL	NA	NA
64104.2	GCA_002552815.1	0	Bacillus pseudomycoides AFS099912	5442844	35.41	50814	282	99.14	0.34	Maize	Zea mays	Poaceae	NA	USA	USA: IA	NA	NA
Ga0454179	Ga0454179	Y	Bacillus pumilus 1391	3678115	41.62	950489	12	99.34	0	sorghum	Sorghum bicolor	Poaceae	transgenic sorghum/grain sorghum rhizosphere	USA	USA: Memphis, Nebraska	41.146	-96.436
1408.27	GCA_003985025.1	Y	Bacillus pumilus Ps115	3672922	41.54	151079	52	99.48	0.21	Pea	Pisum sativum	Fabaceae	seed	Russia	Russia: Leningrad oblast Belogorka area	NA	NA
Ga0454418	Ga0454418	0	Bacillus safensis 1383	3660974	41.65	946226	13	99.34	0.21	sorghum	Sorghum bicolor	Poaceae	transgenic sorghum/grain sorghum rhizosphere	USA	USA: Memphis, Nebraska	41.146	-96.436
Ga0365450	GCA_007829795.1	Y	Bacillus safensis 3300	3723169	41.49	920647	13	99.48	1.18	sorghum	Sorghum bicolor	Poaceae	Sweet sorghum soil	USA	USA: Nebraska	41.2	-96.7
561879	GCA_002571925.1	0	Bacillus safensis AFS067952	3708165	41.54	347298	30	99.48	0	Maize	Zea mays	Poaceae	core	USA	USA: IL	NA	NA
1478.4	GCA_003931555.1	Y	Bacillus simplex BE23	5274956	39.72	135753	92	98.72	3.47	Maize	Zea mays	Poaceae	rhizosphere	France	France	NA	NA
2.77051e+06	GCA_014534735.1	Y	Bacillus sp. 1021	3753774	46.37	978074	20	98.93	0.68	Rice	Oryza sativa	Poaceae	rice root	Thailand	Thailand	NA	NA
1.15112e+06	GCA_000374885.1	0	Bacillus sp. 105MF	5821940	35.3	188357	125	99.13	0	Thale cress	Arabidopsis thaliana	Brassicaceae	rhizosphere and endosphere of Arabidopsis thaliana	NA	NA	NA	NA
1.28636e+06	GCA_000514175.1	Y	Bacillus sp. 171095_106	5193175	38.03	1022973	22	98.06	0.03	Thale cress	Arabidopsis thaliana	Brassicaceae	rhizosphere and endosphere of Arabidopsis thaliana	NA	NA	NA	NA
Ga0454429	Ga0454429	0	Bacillus sp. 1751	6219228	37.3	3391348	43	97.77	0.75	sorghum	Sorghum bicolor	Poaceae	transgenic sorghum/grain sorghum rhizosphere	USA	USA: Memphis, Nebraska	41.146	-96.436
2.77051e+06	GCA_014534715.1	0	Bacillus sp. 2211	3883459	46.55	644677	21	100	0.12	Rice	Oryza sativa	Poaceae	rice root	Thailand	Thailand	NA	NA
1.29202e+06	GCA_000514135.1	Y	Bacillus sp. 278922_107	5108451	38.05	879706	40	98.06	0.03	Thale cress	Arabidopsis thaliana	Brassicaceae	rhizosphere and endosphere of Arabidopsis thaliana	NA	NA	NA	NA
Ga0454447	Ga0454447	Y	Bacillus sp. 3255	8055701	50.68	258896	44	99.19	1.05	sorghum	Sorghum bicolor	Poaceae	sweet sorghum soil	USA	USA: Nebraska	41.1591	-96.4086
2.03349e+06	GCA_002558005.1	0	Bacillus sp. AFS012607	5909231	34.8	289383	102	98.98	0.83	Soybean	Glycine max	Fabaceae	leaf	USA	USA: MN	NA	NA
2.03349e+06	GCA_002561875.1	Y	Bacillus sp. AFS017274	5702307	39.82	322616	65	98.72	3.17	Maize	Zea mays	Poaceae	root	USA	USA: OH	NA	NA
2.03428e+06	GCA_002558095.1	Y	Bacillus sp. AFS019443	4875525	35.59	52853	155	99.14	1.44	Maize	Zea mays	Poaceae	leaf	USA	USA: IN	NA	NA
2.03349e+06	GCA_002560575.1	0	Bacillus sp. AFS023182	5262581	35.39	108397	159	99.14	0.16	Soybean	Glycine max	Fabaceae	leaf	USA	USA: MN	NA	NA
2.0335e+06	GCA_002584635.1	Y	Bacillus sp. AFS031507	6170817	38.43	273984	95	98.19	3.96	Soybean	Glycine max	Fabaceae	root	USA	USA: MN	NA	NA
2.03428e+06	GCA_002581245.1	0	Bacillus sp. AFS051223	5658869	35.14	205542	69	98.9	0.95	Maize	Zea mays	Poaceae	core	USA	USA: NC	NA	NA
2.03351e+06	GCA_002575105.1	Y	Bacillus sp. AFS053548	4855210	33	139992	72	98.79	2.37	Soybean	Glycine max	Fabaceae	core	USA	USA: IA	NA	NA
2.03351e+06	GCA_002571225.1	Y	Bacillus sp. AFS059628	5734319	35.05	69521	151	98.51	0.16	Maize	Zea mays	Poaceae	leaf	USA	USA: IA	NA	NA
2.03428e+06	GCA_002569845.1	0	Bacillus sp. AFS075034	5198315	35.56	48126	228	99.14	1.44	Soybean	Glycine max	Fabaceae	core	USA	USA: IA	NA	NA
2.03351e+06	GCA_002566505.1	Y	Bacillus sp. AFS077874	5055293	33.11	250872	56	98.79	2.82	Maize	Zea mays	Poaceae	root	USA	USA: IA	NA	NA
2.03351e+06	GCA_002564465.1	Y	Bacillus sp. AFS088145	4985201	33.01	215099	74	98.79	1.8	Soybean	Glycine max	Fabaceae	core	USA	USA: IA	NA	NA
2.03352e+06	GCA_002553175.1	0	Bacillus sp. AFS094228	5402759	40.46	187049	70	98.72	1.48	Maize	Zea mays	Poaceae	core	USA	USA: IL	NA	NA
2.03387e+06	GCA_002551815.1	0	Bacillus sp. AFS098217	4968296	35.6	60847	151	99.14	1.5	Maize	Zea mays	Poaceae	leaf	USA	USA: IL	NA	NA
2.77403e+06	GCA_014839555.1	0	Bacillus sp. CFBP 13597 CFBP13597	5441368	40.51	260351	52	98.91	1.39	Kidney bean	Phaseolus vulgaris	Fabaceae	Seed	France	France	NA	NA
2.58577e+06	GCA_012572025.1	0	Bacillus sp. HNA3	3929648	46.5	3929648	1	99.53	0	Soybean	Glycine max	Fabaceae	root rhizosphere	China	China	NA	NA
1.73621e+06	GCF_001426005.1	Y	Bacillus sp. Leaf13	5993972	37.8	168325	87	96.68	3.24	Thale cress	Arabidopsis thaliana	Brassicaceae	leaf	Germany	Germany:Tubingen	NA	NA
1.73637e+06	GCF_001426105.1	Y	Bacillus sp. Leaf406	4301683	48.2	1032337	12	98.03	1.1	Thale cress	Arabidopsis thaliana	Brassicaceae	leaf	Switzerland	Switzerland:Zurich	NA	NA
1.73622e+06	GCF_001426125.1	0	Bacillus sp. Leaf49	3934505	40.97	297105	26	98.92	0.04	Thale cress	Arabidopsis thaliana	Brassicaceae	leaf	Switzerland	Switzerland:Zurich	NA	NA
1.73624e+06	GCF_001426025.1	0	Bacillus sp. Leaf75	6031561	37.39	236970	75	98.06	2.03	Thale cress	Arabidopsis thaliana	Brassicaceae	leaf	Switzerland	Switzerland:Zurich	NA	NA
Ga0189684	GCA_004346405.1	0	Bacillus sp. OK077	5904091	35.13	324781	97	98.98	0.58	Populus	Populus	Salicaceae	Populus root	USA	NA	NA	NA
Ga0189686	GCA_003053645.1	Y	Bacillus sp. OV186	4271950	32.98	658173	23	98.79	1.31	Populus	Populus	Salicaceae	Populus root	USA	NA	NA	NA
Ga0189687	GCA_003053785.1	Y	Bacillus sp. OV752	5932299	35.12	486769	74	98.98	0.42	Populus	Populus	Salicaceae	Populus root	USA	NA	NA	NA
1.73643e+06	GCF_001429465.1	0	Bacillus sp. Root11	6621700	34.83	349695	51	98.65	0.95	Thale cress	Arabidopsis thaliana	Brassicaceae	root	Germany	Germany:Cologne	NA	NA
1.73645e+06	GCF_001429475.1	0	Bacillus sp. Root131	6523787	34.85	349770	45	98.98	0.95	Thale cress	Arabidopsis thaliana	Brassicaceae	root	Germany	Germany:Cologne	NA	NA
1.73647e+06	GCF_001429365.1	Y	Bacillus sp. Root147	5623886	37.62	2896510	27	98.06	0.61	Thale cress	Arabidopsis thaliana	Brassicaceae	root	Germany	Germany:Cologne	NA	NA
1.7365e+06	GCF_001429385.1	Y	Bacillus sp. Root239	5756404	37.49	666812	46	97.84	0.07	Thale cress	Arabidopsis thaliana	Brassicaceae	root	Germany	Germany:Golm	NA	NA
1.73661e+06	GCF_001429445.1	Y	Bacillus sp. Root920	3676263	41.61	2155946	14	99.48	0.21	Thale cress	Arabidopsis thaliana	Brassicaceae	root	Germany	Germany:Cologne	NA	NA
Ga0314258	GCA_006715455.1	0	Bacillus sp. SJZ110	4021018	43.71	438771	18	99.49	0.15	Beach grass	Ammophila breviligulata	Poaceae	rhizosphere soil	USA	NA	NA	NA
Ga0314659	GCA_006715705.1	Y	Bacillus sp. SLBN-174	3776934	41.28	3776934	1	99.59	0.21	rice	Oryza sativa	Poaceae	Rice root	USA	USA: California	38.5376	-121.764
Ga0314622	GCA_006715245.1	Y	Bacillus sp. SLBN-3	4465927	48.14	4293657	2	98.7	1.49	rice	Oryza sativa	Poaceae	Rice root	USA	USA: California	38.5376	-121.764
1423.11	GCA_011765645.1	Y	Bacillus subtilis AMR1	4142132	43.49	4142132	1	99.62	0.12	Rice	Oryza sativa	Poaceae	Plant tissue	India	India:Manipur	NA	NA
1423.62	GCA_003594755.2	Y	Bacillus subtilis KR2-7	4248657	43.94	2144057	4	99.62	0.89	Tomato	Solanum lycopersicum	Solanaceae	rhizosphere	Iran	Iran: Khorasan Razavi	NA	NA
1423.73	GCA_001876485.1	0	Bacillus subtilis RE1.1	4158904	43.37	69344	291	99.34	1.51	Rice	Oryza sativa	Poaceae	Rice seed	India	India: Punjab	NA	NA
1423.73	GCA_001876645.1	0	Bacillus subtilis RE1.3	4186084	43.3	125761	194	99.83	1.82	Rice	Oryza sativa	Poaceae	Rice seed	India	India: Punjab	NA	NA
1423.73	GCA_001876515.1	Y	Bacillus subtilis RE1.4	4122806	43.48	149496	90	99.27	0.66	Rice	Oryza sativa	Poaceae	Rice seed	India	India: Punjab	NA	NA
135462	GCA_003931545.1	0	Bacillus subtilis subsp. subtilis BE27	4009488	43.77	1036577	20	99.62	0.5	Maize	Zea mays	Poaceae	rhizosphere	France	France	NA	NA
Ga0365425	GCA_007829295.1	0	Bacillus thuringiensis 1230	6598732	34.82	349580	57	98.98	0.6	sorghum	Sorghum bicolor	Poaceae	Sweet sorghum roots	USA	USA: Nebraska	41.2	-96.7
1428.54	GCA_002559535.1	0	Bacillus thuringiensis AFS000517	5932808	34.84	211230	98	98.98	0.83	Soybean	Glycine max	Fabaceae	core	USA	USA: IA	NA	NA
1428.54	GCA_002558995.1	Y	Bacillus thuringiensis AFS001991	5441887	35.13	210229	59	98.98	0	Maize	Zea mays	Poaceae	leaf	USA	USA: IL	NA	NA
1428.54	GCA_002558915.1	0	Bacillus thuringiensis AFS002494	6052136	34.71	176494	136	98.49	0.91	Maize	Zea mays	Poaceae	root	USA	USA: IA	NA	NA
1428.54	GCA_002559295.1	0	Bacillus thuringiensis AFS002866	6378306	34.81	242318	87	98.53	0.73	Soybean	Glycine max	Fabaceae	leaf	USA	USA: MN	NA	NA
1428.54	GCA_002558815.1	0	Bacillus thuringiensis AFS002920	6373109	34.66	113699	151	98.87	0.42	Soybean	Glycine max	Fabaceae	seed	USA	USA: IA	NA	NA
1428.54	GCA_002558635.1	0	Bacillus thuringiensis AFS004356	5839434	34.84	177070	90	98.65	0.07	Maize	Zea mays	Poaceae	root	USA	USA: IA	NA	NA
1428.54	GCA_002558595.1	0	Bacillus thuringiensis AFS005011	6150353	34.63	89546	193	98.54	0.25	Weed	Weed	Poaceae	plant	USA	USA: IN	NA	NA
1428.53	GCA_002558525.1	0	Bacillus thuringiensis AFS005140	6705616	34.96	66354	322	98.16	0.41	Maize	Zea mays	Poaceae	root	USA	USA: IA	NA	NA
1428.53	GCA_002558385.1	0	Bacillus thuringiensis AFS006689	6138536	34.68	78821	189	98.52	0.68	Soybean	Glycine max	Fabaceae	leaf	USA	USA: MN	NA	NA
1428.53	GCA_002558335.1	0	Bacillus thuringiensis AFS007186	6292044	34.63	167261	124	98.98	0.02	Maize	Zea mays	Poaceae	leaf	USA	USA: IL	NA	NA
1428.59	GCA_002562665.1	0	Bacillus thuringiensis AFS007900	6073469	34.71	158337	127	98.49	0.89	Soybean	Glycine max	Fabaceae	core	USA	USA: IA	NA	NA
1428.58	GCA_002562425.1	0	Bacillus thuringiensis AFS009218	5913212	34.78	89967	141	98.87	0.41	Maize	Zea mays	Poaceae	core	USA	USA: NC	NA	NA
1428.57	GCA_002561735.1	0	Bacillus thuringiensis AFS010823	5969309	34.89	192193	87	98.65	0.28	Soybean	Glycine max	Fabaceae	leaf	USA	USA: IA	NA	NA
1428.57	GCA_002561665.1	0	Bacillus thuringiensis AFS011084	6465077	34.67	118888	156	98.87	0.91	Soybean	Glycine max	Fabaceae	root	USA	USA: MO	NA	NA
1428.58	GCA_002562045.1	0	Bacillus thuringiensis AFS011673	6105078	34.65	110002	147	98.87	2.11	Soybean	Glycine max	Fabaceae	root	USA	USA: IL	NA	NA
1428.57	GCA_002561645.1	0	Bacillus thuringiensis AFS011848	6000010	34.72	167112	119	98.63	0.12	Soybean	Glycine max	Fabaceae	core	USA	USA: IA	NA	NA
1428.53	GCA_002558075.1	0	Bacillus thuringiensis AFS011939	5929364	34.79	162064	98	98.38	0.19	Soybean	Glycine max	Fabaceae	root	USA	USA: IA	NA	NA
1428.53	GCA_002558235.1	0	Bacillus thuringiensis AFS012085	6259421	34.65	160832	128	98.42	0.9	Maize	Zea mays	Poaceae	root	USA	USA: IA	NA	NA
1428.53	GCA_002558035.1	0	Bacillus thuringiensis AFS012232	6075424	34.72	135384	127	98.81	0	Weed	Weed	Poaceae	plant	USA	USA: IN	NA	NA
1428.53	GCA_002558015.1	Y	Bacillus thuringiensis AFS013213	6467543	34.77	59034	366	98.41	0.22	Maize	Zea mays	Poaceae	core	USA	USA: IL	NA	NA
1428.57	GCA_002561585.1	0	Bacillus thuringiensis AFS014145	5936084	34.7	115406	119	98.54	0.44	Soybean	Glycine max	Fabaceae	root	USA	USA: IL	NA	NA
1428.58	GCA_002562035.1	0	Bacillus thuringiensis AFS014334	5828945	35.05	51574	366	98.92	0.44	Soybean	Glycine max	Fabaceae	core	USA	USA: IA	NA	NA
1428.57	GCA_002561465.1	0	Bacillus thuringiensis AFS015413	6425100	34.75	52813	285	98.65	1.48	Maize	Zea mays	Poaceae	grainbin dust	USA	USA: IA	NA	NA
1428.57	GCA_002561375.1	0	Bacillus thuringiensis AFS016611	5853046	34.9	115667	151	98.98	0.83	Soybean	Glycine max	Fabaceae	leaf	USA	USA: MN	NA	NA
1428.56	GCA_002561045.1	0	Bacillus thuringiensis AFS018179	6018851	34.72	175173	120	98.87	0.81	Maize	Zea mays	Poaceae	grainbin dust	USA	USA: IA	NA	NA
1428.56	GCA_002560885.1	0	Bacillus thuringiensis AFS019518	5865590	34.81	118188	104	98.49	0.33	Soybean	Glycine max	Fabaceae	core	USA	USA: IA	NA	NA
1428.56	GCA_002560875.1	0	Bacillus thuringiensis AFS019758	5895589	34.99	213931	88	98.65	0.83	Soybean	Glycine max	Fabaceae	core	USA	USA: IA	NA	NA
1428.59	GCA_002563275.1	0	Bacillus thuringiensis AFS020128	6225824	34.67	82710	157	98.54	0.08	Soybean	Glycine max	Fabaceae	root	USA	USA: MN	NA	NA
1428.59	GCA_002563145.1	0	Bacillus thuringiensis AFS020608	6178940	34.64	89607	187	98.87	0	Maize	Zea mays	Poaceae	root	USA	USA: IA	NA	NA
1428.59	GCA_002563165.1	Y	Bacillus thuringiensis AFS021634	5812815	34.9	186072	78	98.38	0.5	Soybean	Glycine max	Fabaceae	core	USA	USA: IA	NA	NA
1428.56	GCA_002560855.1	0	Bacillus thuringiensis AFS021667	6022066	34.71	148194	124	98.87	0.44	Maize	Zea mays	Poaceae	core	USA	USA: IL	NA	NA
1428.59	GCA_002563045.1	0	Bacillus thuringiensis AFS022028	5898871	34.85	140268	104	98.98	0.83	Soybean	Glycine max	Fabaceae	leaf	USA	USA: MN	NA	NA
1428.56	GCA_002560815.1	0	Bacillus thuringiensis AFS022064	5868172	34.91	181881	95	98.65	0.83	Maize	Zea mays	Poaceae	root	USA	USA: IA	NA	NA
1428.56	GCA_002560695.1	0	Bacillus thuringiensis AFS022504	6159094	35.04	63014	331	98.92	1.17	Maize	Zea mays	Poaceae	core	USA	USA: IL	NA	NA
1428.56	GCA_002560645.1	0	Bacillus thuringiensis AFS022658	6211040	34.67	109497	144	98.87	0.08	Soybean	Glycine max	Fabaceae	leaf	USA	USA: IL	NA	NA
1428.56	GCA_002560605.1	0	Bacillus thuringiensis AFS023096	6093134	34.72	80543	253	98.49	0.91	Soybean	Glycine max	Fabaceae	leaf	USA	USA: MN	NA	NA
1428.55	GCA_002560515.1	0	Bacillus thuringiensis AFS023418	6214964	34.76	242581	98	98.54	0.66	Soybean	Glycine max	Fabaceae	core	USA	USA: IA	NA	NA
1428.55	GCA_002560465.1	0	Bacillus thuringiensis AFS023506	6166584	34.67	125015	151	98.87	0.19	Soybean	Glycine max	Fabaceae	core	USA	USA: IA	NA	NA
1428.55	GCA_002560005.1	0	Bacillus thuringiensis AFS025854	6068982	34.81	164281	82	98.87	1.47	Soybean	Glycine max	Fabaceae	core	USA	USA: IA	NA	NA
1428.55	GCA_002559955.1	0	Bacillus thuringiensis AFS026252	6196723	34.67	18747	689	98.83	0.22	Maize	Zea mays	Poaceae	NA	USA	USA: IA	NA	NA
1428.55	GCA_002559855.1	0	Bacillus thuringiensis AFS027178	5907020	34.83	135360	102	98.54	0.17	Soybean	Glycine max	Fabaceae	core	USA	USA: IA	NA	NA
1428.54	GCA_002559825.1	0	Bacillus thuringiensis AFS027250	6101693	34.64	166410	119	98.43	0.02	Maize	Zea mays	Poaceae	leaf	USA	USA: IL	NA	NA
1428.59	GCA_002562975.1	0	Bacillus thuringiensis AFS029475	5936057	34.72	186586	118	98.54	0.66	Maize	Zea mays	Poaceae	core	USA	USA: IL	NA	NA
1428.58	GCA_002562915.1	Y	Bacillus thuringiensis AFS029508	5915657	34.78	194256	78	98.98	0	Soybean	Glycine max	Fabaceae	leaf	USA	USA: MN	NA	NA
1428.74	GCA_002584925.1	0	Bacillus thuringiensis AFS029767	6199878	34.7	25685	554	98.52	0.29	Soybean	Glycine max	Fabaceae	leaf	USA	USA: MN	NA	NA
1428.74	GCA_002584855.1	0	Bacillus thuringiensis AFS030095	6290651	34.73	178598	159	98.16	1.84	Soybean	Glycine max	Fabaceae	root	USA	USA: MN	NA	NA
1428.74	GCA_002583505.1	0	Bacillus thuringiensis AFS030179	6299488	34.75	243079	89	98.54	1.22	Maize	Zea mays	Poaceae	root	USA	USA: IA	NA	NA
1428.75	GCA_002586085.1	0	Bacillus thuringiensis AFS030866	6388373	34.8	67933	313	98.16	0.22	Soybean	Glycine max	Fabaceae	core	USA	USA: IA	NA	NA
1428.73	GCA_002583285.1	0	Bacillus thuringiensis AFS030961	6059645	34.9	216593	111	98.65	0.28	Soybean	Glycine max	Fabaceae	core	USA	USA: IA	NA	NA
1428.73	GCA_002583235.1	0	Bacillus thuringiensis AFS031631	5994566	34.87	127988	124	98.48	0.11	Maize	Zea mays	Poaceae	root	USA	USA: MN	NA	NA
1428.73	GCA_002583105.1	0	Bacillus thuringiensis AFS032723	5868819	34.86	243917	102	98.98	0.83	Soybean	Glycine max	Fabaceae	core	USA	USA: IA	NA	NA
1428.73	GCA_002582925.1	0	Bacillus thuringiensis AFS034126	5978011	34.72	153373	102	98.87	0.44	Maize	Zea mays	Poaceae	core	USA	USA: IL	NA	NA
1428.74	GCA_002585635.1	0	Bacillus thuringiensis AFS034546	6272017	34.67	131476	135	98.42	0.82	Soybean	Glycine max	Fabaceae	root	USA	USA: MN	NA	NA
1428.73	GCA_002583895.1	0	Bacillus thuringiensis AFS036350	5857331	34.92	233282	70	98.87	0.18	Maize	Zea mays	Poaceae	core	USA	USA: IL	NA	NA
1428.74	GCA_002585315.1	0	Bacillus thuringiensis AFS036383	5977100	34.74	106894	125	98.42	0.74	Soybean	Glycine max	Fabaceae	leaf	USA	USA: IA	NA	NA
1428.73	GCA_002578625.1	0	Bacillus thuringiensis AFS038158	6186503	34.65	131517	129	98.63	0.1	Soybean	Glycine max	Fabaceae	root	USA	USA: MN	NA	NA
1428.72	GCA_002578165.1	0	Bacillus thuringiensis AFS039774	6139950	34.73	202273	101	98.98	0.25	Soybean	Glycine max	Fabaceae	core	USA	USA: IA	NA	NA
1428.72	GCA_002577835.1	0	Bacillus thuringiensis AFS039999	5937636	34.78	127441	132	98.21	0	Maize	Zea mays	Poaceae	root	USA	USA: IA	NA	NA
1428.72	GCA_002577805.1	0	Bacillus thuringiensis AFS040001	5875416	34.82	137347	114	98.54	0.07	Maize	Zea mays	Poaceae	root	USA	USA: IA	NA	NA
1428.72	GCA_002577625.1	0	Bacillus thuringiensis AFS040286	6255908	35.03	140054	130	98.21	0.31	Maize	Zea mays	Poaceae	seed	USA	USA: IA	NA	NA
1428.72	GCA_002577565.1	0	Bacillus thuringiensis AFS040438	6058844	34.82	82822	150	98.32	0	Maize	Zea mays	Poaceae	core	USA	USA: IL	NA	NA
1428.72	GCA_002577525.1	0	Bacillus thuringiensis AFS040661	5824769	34.84	371762	65	98.98	0.83	Maize	Zea mays	Poaceae	leaf	USA	USA: IL	NA	NA
1428.72	GCA_002577445.1	0	Bacillus thuringiensis AFS040987	6091726	34.72	170828	126	98.16	0.91	Soybean	Glycine max	Fabaceae	root	USA	USA: MN	NA	NA
1428.7	GCA_002576565.1	0	Bacillus thuringiensis AFS042804	5840157	34.88	37077	371	98.65	0.07	Soybean	Glycine max	Fabaceae	leaf	USA	USA: MN	NA	NA
1428.71	GCA_002577025.1	0	Bacillus thuringiensis AFS043063	6201854	34.7	128723	138	98.54	0.15	Soybean	Glycine max	Fabaceae	leaf	USA	USA: MN	NA	NA
1428.71	GCA_002577005.1	0	Bacillus thuringiensis AFS043402	5992431	34.7	171604	118	98.92	0.83	Maize	Zea mays	Poaceae	core	USA	USA: IL	NA	NA
1428.7	GCA_002576405.1	0	Bacillus thuringiensis AFS043499	5916922	34.91	228939	80	98.65	0.83	Soybean	Glycine max	Fabaceae	root	USA	USA: MN	NA	NA
1428.71	GCA_002576925.1	0	Bacillus thuringiensis AFS045516	6040413	34.71	146314	131	98.54	0.39	Maize	Zea mays	Poaceae	core	USA	USA: NC	NA	NA
1428.7	GCA_002576055.1	0	Bacillus thuringiensis AFS046081	5790132	34.86	31794	471	98.16	0.17	Soybean	Glycine max	Fabaceae	leaf	USA	USA: MN	NA	NA
1428.7	GCA_002576025.1	0	Bacillus thuringiensis AFS046545	5956068	34.68	202874	118	98.92	0.83	Maize	Zea mays	Poaceae	core	USA	USA: IL	NA	NA
1428.71	GCA_002576765.1	0	Bacillus thuringiensis AFS047495	6019480	34.9	79858	173	98.98	0.28	Maize	Zea mays	Poaceae	NA	USA	USA: IA	NA	NA
1428.71	GCA_002576755.1	0	Bacillus thuringiensis AFS047607	6030529	34.73	132012	115	98.98	0.05	Soybean	Glycine max	Fabaceae	leaf	USA	USA: MN	NA	NA
1428.7	GCA_002575925.1	0	Bacillus thuringiensis AFS047635	6223237	34.68	61793	239	98.87	0.25	Soybean	Glycine max	Fabaceae	leaf	USA	USA: MN	NA	NA
1428.7	GCA_002575895.1	0	Bacillus thuringiensis AFS048014	5796494	34.81	182690	70	98.54	0	Soybean	Glycine max	Fabaceae	leaf	USA	USA: IA	NA	NA
1428.71	GCA_002576665.1	0	Bacillus thuringiensis AFS048765	6277239	34.66	149500	145	98.87	0.87	Soybean	Glycine max	Fabaceae	root	USA	USA: IA	NA	NA
1428.71	GCA_002576585.1	0	Bacillus thuringiensis AFS050081	6153920	35.04	70464	344	98.65	1.51	Soybean	Glycine max	Fabaceae	root	USA	USA: IA	NA	NA
1428.69	GCA_002575615.1	0	Bacillus thuringiensis AFS050333	6080821	34.7	168398	112	98.32	0.89	Soybean	Glycine max	Fabaceae	core	USA	USA: IA	NA	NA
1428.69	GCA_002575645.1	0	Bacillus thuringiensis AFS050550	5950441	34.82	213993	72	98.65	0.83	Soybean	Glycine max	Fabaceae	leaf	USA	USA: MN	NA	NA
1428.69	GCA_002575445.1	0	Bacillus thuringiensis AFS052034	6202526	34.73	182625	103	98.52	0.09	Soybean	Glycine max	Fabaceae	leaf	USA	USA: MN	NA	NA
1428.69	GCA_002575365.1	0	Bacillus thuringiensis AFS052676	6144722	34.73	299540	113	98.98	0.25	Soybean	Glycine max	Fabaceae	leaf	USA	USA: IA	NA	NA
1428.69	GCA_002575305.1	0	Bacillus thuringiensis AFS052794	6069838	34.74	120277	113	98.43	0.25	Soybean	Glycine max	Fabaceae	leaf	USA	USA: MN	NA	NA
1428.69	GCA_002575195.1	0	Bacillus thuringiensis AFS053253	6020926	34.79	36491	444	98.26	0.74	Soybean	Glycine max	Fabaceae	leaf	USA	USA: MN	NA	NA
1428.68	GCA_002575035.1	0	Bacillus thuringiensis AFS053994	5938197	34.91	139423	95	98.65	0.83	Soybean	Glycine max	Fabaceae	core	USA	USA: IA	NA	NA
1428.68	GCA_002574725.1	0	Bacillus thuringiensis AFS054059	6033231	34.73	145691	127	98.92	0.83	Maize	Zea mays	Poaceae	core	USA	USA: IL	NA	NA
1428.68	GCA_002575015.1	0	Bacillus thuringiensis AFS054136	5910684	34.83	253173	71	98.98	0.83	Maize	Zea mays	Poaceae	grainbin dust	USA	USA: IA	NA	NA
1428.69	GCA_002574595.1	0	Bacillus thuringiensis AFS054343	5922993	34.84	135409	106	98.21	0.08	Maize	Zea mays	Poaceae	root	USA	USA: IL	NA	NA
1428.67	GCA_002574575.1	0	Bacillus thuringiensis AFS054440	5861289	34.86	71146	222	98.57	0.5	Soybean	Glycine max	Fabaceae	leaf	USA	USA: MN	NA	NA
1428.68	GCA_002574675.1	0	Bacillus thuringiensis AFS054835	6237387	34.7	149342	120	98.86	0.5	Maize	Zea mays	Poaceae	leaf	USA	USA: IA	NA	NA
1428.67	GCA_002574645.1	0	Bacillus thuringiensis AFS055002	5961006	34.77	55764	232	98.54	0.2	Maize	Zea mays	Poaceae	core	USA	USA: IL	NA	NA
1428.67	GCA_002574495.1	0	Bacillus thuringiensis AFS055282	5888777	34.98	239822	66	98.42	0.33	Maize	Zea mays	Poaceae	leaf	USA	USA: IA	NA	NA
1428.68	GCA_002574935.1	0	Bacillus thuringiensis AFS055421	5748226	34.9	213232	75	98.65	0	Maize	Zea mays	Poaceae	core	USA	USA: IL	NA	NA
1428.67	GCA_002574505.1	0	Bacillus thuringiensis AFS055470	5856828	34.96	20771	649	98.23	1	Soybean	Glycine max	Fabaceae	leaf	USA	USA: MN	NA	NA
1428.67	GCA_002574325.1	0	Bacillus thuringiensis AFS056615	6153481	34.65	111251	150	98.87	0.17	Soybean	Glycine max	Fabaceae	leaf	USA	USA: MO	NA	NA
1428.67	GCA_002574295.1	0	Bacillus thuringiensis AFS056670	6132771	34.73	38402	453	98.92	0.61	Maize	Zea mays	Poaceae	grainbin dust	USA	USA: IA	NA	NA
1428.68	GCA_002574695.1	0	Bacillus thuringiensis AFS057784	5866125	34.8	189918	80	98.65	0.17	Maize	Zea mays	Poaceae	core	USA	USA: IL	NA	NA
1428.66	GCA_002574115.1	0	Bacillus thuringiensis AFS057829	5865637	34.97	91574	148	97.33	0.11	Wheat	Triticum aestivum	Poaceae	plant	USA	USA: NC	NA	NA
1428.66	GCA_002574095.1	0	Bacillus thuringiensis AFS058004	5653736	35.05	200502	86	99.25	0.33	Maize	Zea mays	Poaceae	grainbin dust	USA	USA: IA	NA	NA
1428.66	GCA_002574125.1	0	Bacillus thuringiensis AFS058254	6076801	34.65	63701	224	98.54	0.07	Soybean	Glycine max	Fabaceae	leaf	USA	USA: MN	NA	NA
1428.66	GCA_002571265.1	0	Bacillus thuringiensis AFS059517	6145399	34.67	179037	111	98.87	0	Maize	Zea mays	Poaceae	grainbin dust	USA	USA: IA	NA	NA
1428.66	GCA_002571245.1	0	Bacillus thuringiensis AFS059526	6094493	34.67	173756	127	98.54	2.11	Maize	Zea mays	Poaceae	grainbin dust	USA	USA: IA	NA	NA
1428.64	GCA_002570585.1	0	Bacillus thuringiensis AFS059914	6078645	34.69	96898	141	98.65	0.44	Maize	Zea mays	Poaceae	core	USA	USA: IL	NA	NA
1428.65	GCA_002570885.1	0	Bacillus thuringiensis AFS060060	6426699	34.68	86655	200	98.59	0.7	Soybean	Glycine max	Fabaceae	core	USA	USA: IA	NA	NA
1428.65	GCA_002570855.1	0	Bacillus thuringiensis AFS061177	6180575	34.69	32579	435	98.86	0.41	Soybean	Glycine max	Fabaceae	leaf	USA	USA: IL	NA	NA
1428.65	GCA_002570815.1	0	Bacillus thuringiensis AFS061455	5893646	34.83	199059	71	98.54	0.35	Maize	Zea mays	Poaceae	core	USA	USA: IL	NA	NA
1428.64	GCA_002570475.1	0	Bacillus thuringiensis AFS061760	5855673	34.82	139813	106	98.65	0.83	Maize	Zea mays	Poaceae	NA	USA	USA: IA	NA	NA
1428.66	GCA_002571115.1	0	Bacillus thuringiensis AFS063640	5856858	34.82	199274	62	98.87	0.18	Maize	Zea mays	Poaceae	core	USA	USA: IL	NA	NA
1428.65	GCA_002571105.1	0	Bacillus thuringiensis AFS063736	6164111	35.05	66373	327	98.98	1.17	Soybean	Glycine max	Fabaceae	root	USA	USA: IA	NA	NA
1428.64	GCA_002568595.1	0	Bacillus thuringiensis AFS064999	6044710	34.71	60763	257	98.16	0.91	Soybean	Glycine max	Fabaceae	leaf	USA	USA: MN	NA	NA
1428.63	GCA_002568525.1	0	Bacillus thuringiensis AFS065825	5946724	34.89	158869	91	98.65	0.83	Soybean	Glycine max	Fabaceae	root	USA	USA: MN	NA	NA
1428.62	GCA_002567955.1	0	Bacillus thuringiensis AFS066483	5976535	34.88	211056	116	98.65	0.83	Maize	Zea mays	Poaceae	leaf	USA	USA: IL	NA	NA
1428.63	GCA_002567905.1	0	Bacillus thuringiensis AFS066671	5909277	34.89	186991	112	98.98	0.83	Maize	Zea mays	Poaceae	root	USA	USA: IA	NA	NA
1428.62	GCA_002567875.1	0	Bacillus thuringiensis AFS066710	6212408	34.66	141429	138	98.87	0.08	Maize	Zea mays	Poaceae	root	USA	USA: IA	NA	NA
1428.63	GCA_002568175.1	0	Bacillus thuringiensis AFS067634	6159910	34.66	102927	167	98.87	0.19	Maize	Zea mays	Poaceae	root	USA	USA: IA	NA	NA
1428.62	GCA_002567585.1	0	Bacillus thuringiensis AFS070359	5941876	34.69	48153	272	98.48	0.66	Maize	Zea mays	Poaceae	core	USA	USA: IL	NA	NA
1428.62	GCA_002567295.1	0	Bacillus thuringiensis AFS071454	5835355	34.83	208681	67	98.87	0.35	Soybean	Glycine max	Fabaceae	root	USA	USA: MO	NA	NA
1428.62	GCA_002567265.1	0	Bacillus thuringiensis AFS071638	6323148	34.87	135287	124	98.53	1.39	Soybean	Glycine max	Fabaceae	root	USA	USA: MN	NA	NA
1428.62	GCA_002567205.1	0	Bacillus thuringiensis AFS071939	5675682	34.93	232921	66	98.87	0.07	Weed	Weed	Poaceae	core	USA	USA: NC	NA	NA
1428.62	GCA_002566935.1	0	Bacillus thuringiensis AFS073530	6065795	34.9	161404	118	98.65	0.28	Soybean	Glycine max	Fabaceae	leaf	USA	USA: IA	NA	NA
1428.62	GCA_002566715.1	0	Bacillus thuringiensis AFS075082	6179733	34.69	109440	175	98.54	0.85	Soybean	Glycine max	Fabaceae	core	USA	USA: IA	NA	NA
1428.6	GCA_002565195.1	0	Bacillus thuringiensis AFS075396	6052164	34.85	228948	77	98.98	1.55	Soybean	Glycine max	Fabaceae	leaf	USA	USA: MN	NA	NA
1428.6	GCA_002565905.1	0	Bacillus thuringiensis AFS076260	5962385	34.89	110029	174	98.81	0	Maize	Zea mays	Poaceae	grainbin dust	USA	USA: IA	NA	NA
1428.61	GCA_002566645.1	0	Bacillus thuringiensis AFS076262	6107005	34.71	174161	117	98.65	0.89	Soybean	Glycine max	Fabaceae	leaf	USA	USA: MN	NA	NA
1428.61	GCA_002566555.1	0	Bacillus thuringiensis AFS077661	6304386	34.69	121434	155	98.98	0.1	Maize	Zea mays	Poaceae	root	USA	USA: IA	NA	NA
1428.62	GCA_002566545.1	0	Bacillus thuringiensis AFS078332	5776026	34.93	15825	745	97.83	0.38	Weed	Weed	Poaceae	plant	USA	USA: NC	NA	NA
1428.61	GCA_002566395.1	0	Bacillus thuringiensis AFS081470	5771649	34.88	132420	86	98.75	0.89	Weed	Weed	Poaceae	plant	USA	USA: NC	NA	NA
1428.61	GCA_002566355.1	0	Bacillus thuringiensis AFS081620	6171635	34.74	160440	105	98.32	0.25	Soybean	Glycine max	Fabaceae	core	USA	USA: IA	NA	NA
1428.61	GCA_002566325.1	0	Bacillus thuringiensis AFS082247	5930923	34.88	208831	85	98.65	0.09	Maize	Zea mays	Poaceae	leaf	USA	USA: IL	NA	NA
1428.6	GCA_002565385.1	0	Bacillus thuringiensis AFS084862	6010835	34.69	159115	96	98.54	0.18	Maize	Zea mays	Poaceae	core	USA	USA: IL	NA	NA
1428.5	GCA_002551615.1	0	Bacillus thuringiensis AFS089089	6589068	34.7	142222	186	98.65	0.48	Maize	Zea mays	Poaceae	grainbin dust	USA	USA: IA	NA	NA
1428.5	GCA_002550955.1	0	Bacillus thuringiensis AFS089732	6070776	34.76	174584	111	98.54	0	Maize	Zea mays	Poaceae	core	USA	USA: IL	NA	NA
1428.5	GCA_002550915.1	0	Bacillus thuringiensis AFS090355	5830212	34.82	154133	92	98.65	0.08	Maize	Zea mays	Poaceae	core	USA	USA: IL	NA	NA
1428.52	GCA_002553315.1	0	Bacillus thuringiensis AFS090477	6251002	34.83	77946	196	98.53	0	Soybean	Glycine max	Fabaceae	leaf	USA	USA: MN	NA	NA
1428.5	GCA_002550785.1	0	Bacillus thuringiensis AFS092108	5942350	34.72	249165	82	98.79	0.65	Soybean	Glycine max	Fabaceae	core	USA	USA: IA	NA	NA
1428.52	GCA_002553205.1	0	Bacillus thuringiensis AFS093334	6026494	34.74	210369	97	98.87	0	Soybean	Glycine max	Fabaceae	core	USA	USA: IA	NA	NA
1428.52	GCA_002553105.1	0	Bacillus thuringiensis AFS094730	5995414	34.9	215887	70	98.98	1.32	Soybean	Glycine max	Fabaceae	leaf	USA	USA: IA	NA	NA
1428.51	GCA_002552395.1	0	Bacillus thuringiensis AFS094940	6302729	34.73	266550	79	98.87	0.7	Soybean	Glycine max	Fabaceae	leaf	USA	USA: MN	NA	NA
1428.86	GCA_002552245.1	0	Bacillus thuringiensis AFS095788	6265430	34.69	66201	228	98.86	0.33	Soybean	Glycine max	Fabaceae	leaf	USA	USA: MN	NA	NA
1428.5	GCA_002550455.1	0	Bacillus thuringiensis AFS095989	6242555	34.64	184264	122	98.92	0.91	Soybean	Glycine max	Fabaceae	core	USA	USA: IA	NA	NA
1428.52	GCA_002553055.1	0	Bacillus thuringiensis AFS096410	6085840	34.73	172930	101	98.85	0.17	Maize	Zea mays	Poaceae	leaf	USA	USA: IL	NA	NA
1428.51	GCA_002552095.1	0	Bacillus thuringiensis AFS096719	5975109	34.71	192612	123	98.48	0.46	Maize	Zea mays	Poaceae	core	USA	USA: NC	NA	NA
1428.51	GCA_002552035.1	0	Bacillus thuringiensis AFS096960	5964703	34.75	122845	113	98.42	0.74	Maize	Zea mays	Poaceae	root	USA	USA: IA	NA	NA
1428.52	GCA_002553035.1	0	Bacillus thuringiensis AFS096978	6010361	34.74	196001	84	98.87	0	Maize	Zea mays	Poaceae	core	USA	USA: IL	NA	NA
1428.5	GCA_002550295.1	0	Bacillus thuringiensis AFS097488	5655486	34.86	196398	85	98.92	0.18	Maize	Zea mays	Poaceae	core	USA	USA: IL	NA	NA
1428.52	GCA_002552985.1	0	Bacillus thuringiensis AFS097514	6160538	34.64	102173	144	97.33	0.1	Soybean	Glycine max	Fabaceae	leaf	USA	USA: IA	NA	NA
1428.51	GCA_002551895.1	0	Bacillus thuringiensis AFS097856	5903196	34.84	157075	89	98.52	0	Soybean	Glycine max	Fabaceae	leaf	USA	USA: MN	NA	NA
1428.51	GCA_002551805.1	0	Bacillus thuringiensis AFS098336	6101487	34.71	216406	97	99.31	0.25	Soybean	Glycine max	Fabaceae	core	USA	USA: IA	NA	NA
1428.5	GCA_002550215.1	0	Bacillus thuringiensis AFS098399	6105600	35	73406	319	98.98	1.5	Soybean	Glycine max	Fabaceae	leaf	USA	USA: IA	NA	NA
1428.49	GCA_002550185.1	0	Bacillus thuringiensis AFS098506	5879059	34.81	125791	107	98.65	0.25	Maize	Zea mays	Poaceae	root	USA	USA: IA	NA	NA
1428.52	GCA_002552915.1	0	Bacillus thuringiensis AFS099341	6039093	34.85	131271	105	98.87	0	Maize	Zea mays	Poaceae	leaf	USA	USA: IL	NA	NA
1428.52	GCA_002552905.1	0	Bacillus thuringiensis AFS099505	6105045	34.62	167390	103	96.67	0.1	Soybean	Glycine max	Fabaceae	core	USA	USA: IA	NA	NA
1428.49	GCA_002550055.1	0	Bacillus thuringiensis AFS099506	6164715	34.64	172471	114	98.19	0.63	Maize	Zea mays	Poaceae	root	USA	USA: IA	NA	NA
1428.14	GCA_013375565.1	Y	Bacillus thuringiensis B116	5587976	35.14	304560	44	98.87	0	Maize	Zea mays	Poaceae	soil sample	Brazil	Brazil	NA	NA
1428.32	GCF_001275045.1	0	Bacillus thuringiensis BAC3151	5740808	34.9	5165250	38	99.04	0.38	Kidney bean	Phaseolus vulgaris	Fabaceae	leaves	Brazil	Brazil: Coimbra-MG	NA	NA
Ga0304823	GCA_004346705.1	0	Bacillus thuringiensis LP_1_YM	6102858	34.93	179097	69	98.81	0.55	Lodgepole pine	Pinus contorta	Pinaceae	Lodgepole pine tissue	USA	USA: Yosemite National Park, California	37.6622	-119.62
Ga0304824	GCA_004343085.1	Y	Bacillus thuringiensis LP_2_YM	6102587	34.93	179097	68	98.81	0.55	Lodgepole pine	Pinus contorta	Pinaceae	Lodgepole pine tissue	USA	USA: Yosemite National Park, California	37.6622	-119.62
1428.14	GCA_011765855.1	0	Bacillus thuringiensis MORW_BS1.1.	6112031	34.72	220282	92	98.28	0.54	Maize	Zea mays	Poaceae	root-soil zone	South Africa	South Africa: North-West	NA	NA
155323	GCA_002556435.1	0	Bacillus toyonensis AFS000445	5908366	34.98	130156	133	99.04	0.91	Weed	Weed	Poaceae	plant	USA	USA: IN	NA	NA
155323	GCA_002556265.1	0	Bacillus toyonensis AFS000753	6086086	34.9	108146	134	98.82	0.17	Soybean	Glycine max	Fabaceae	leaf	USA	USA: IL	NA	NA
155323	GCA_002556155.1	0	Bacillus toyonensis AFS001294	5958298	34.98	146875	96	99.04	1.04	Maize	Zea mays	Poaceae	core	USA	USA: IL	NA	NA
155323	GCA_002556135.1	0	Bacillus toyonensis AFS001368	6232241	35.06	108812	256	99.04	0.71	Soybean	Glycine max	Fabaceae	core	USA	USA: IA	NA	NA
155323	GCA_002556225.1	0	Bacillus toyonensis AFS001450	5895589	34.93	37601	329	98.71	0.82	Maize	Zea mays	Poaceae	NA	USA	USA: IA	NA	NA
155323	GCA_002556125.1	0	Bacillus toyonensis AFS002053	5993084	34.96	237427	101	99.15	0	Maize	Zea mays	Poaceae	NA	USA	USA: MN	NA	NA
155323	GCA_002556015.1	0	Bacillus toyonensis AFS003709	5633095	35.09	141519	92	98.71	0.38	Soybean	Glycine max	Fabaceae	core	USA	USA: IA	NA	NA
155323	GCA_002555915.1	0	Bacillus toyonensis AFS004252	5974930	34.88	117042	141	98.6	0.56	Soybean	Glycine max	Fabaceae	leaf	USA	USA: MN	NA	NA
155323	GCA_002555955.1	0	Bacillus toyonensis AFS005430	6184130	34.84	102195	135	98.82	1.43	Soybean	Glycine max	Fabaceae	Seed; Soybean	USA	USA: IA	NA	NA
155323	GCA_002555905.1	0	Bacillus toyonensis AFS006079	5953267	34.93	173105	95	99.04	0.32	Soybean	Glycine max	Fabaceae	root	USA	USA: MN	NA	NA
155323	GCA_002555805.1	0	Bacillus toyonensis AFS007279	5641144	35.1	153760	81	99.04	0.38	Weed	Weed	Poaceae	plant	USA	USA: IN	NA	NA
155323	GCA_002555585.1	0	Bacillus toyonensis AFS009420	6139271	34.94	105403	166	99.15	0	Soybean	Glycine max	Fabaceae	leaf	USA	USA: MN	NA	NA
155323	GCA_002555605.1	0	Bacillus toyonensis AFS009906	5948739	35.06	101801	152	98.71	0.38	Maize	Zea mays	Poaceae	core	USA	USA: IL	NA	NA
155322	GCA_002555025.1	0	Bacillus toyonensis AFS015017	5913544	34.92	175313	111	99.15	1.27	Maize	Zea mays	Poaceae	core	USA	USA: IL	NA	NA
155323	GCA_002555055.1	0	Bacillus toyonensis AFS016448	5791529	34.95	139987	123	99.04	0.87	Weed	Weed	Poaceae	plant	USA	USA: IN	NA	NA
155322	GCA_002555035.1	0	Bacillus toyonensis AFS016553	5859505	35	130704	114	99.04	1.04	Weed	Weed	Poaceae	plant	USA	USA: IN	NA	NA
155322	GCA_002554965.1	0	Bacillus toyonensis AFS017221	6339365	35.13	149474	246	98.71	0.71	Soybean	Glycine max	Fabaceae	core	USA	USA: IA	NA	NA
155322	GCA_002554925.1	0	Bacillus toyonensis AFS017381	5893568	34.93	150213	104	98.71	0.82	Maize	Zea mays	Poaceae	core	USA	USA: IL	NA	NA
155323	GCA_002555405.1	0	Bacillus toyonensis AFS018451	6570659	35	58220	381	98.54	1.1	Soybean	Glycine max	Fabaceae	core	USA	USA: IA	NA	NA
155322	GCA_002554865.1	0	Bacillus toyonensis AFS019346	5420485	35.09	136329	82	99.15	0	Soybean	Glycine max	Fabaceae	leaf	USA	USA: IA	NA	NA
155322	GCA_002554755.1	0	Bacillus toyonensis AFS020202	6080212	34.89	77525	196	98.82	1.29	Weed	Weed	Poaceae	plant	USA	USA: NC	NA	NA
155323	GCA_002557555.1	0	Bacillus toyonensis AFS020717	5855572	34.94	228867	94	98.71	0.56	Maize	Zea mays	Poaceae	core	USA	USA: IL	NA	NA
155323	GCA_002557505.1	0	Bacillus toyonensis AFS021654	5912947	34.94	126976	118	99.09	1.38	Soybean	Glycine max	Fabaceae	core	USA	USA: IA	NA	NA
155323	GCA_002557445.1	0	Bacillus toyonensis AFS022121	5961611	34.91	153019	98	99.04	0.82	Soybean	Glycine max	Fabaceae	core	USA	USA: IA	NA	NA
155323	GCA_002557225.1	0	Bacillus toyonensis AFS023984	5971255	34.91	79347	166	99.04	0.82	Soybean	Glycine max	Fabaceae	root	USA	USA: IA	NA	NA
155323	GCA_002557115.1	0	Bacillus toyonensis AFS024499	6020054	34.81	130777	109	99.04	0	Wheat	Triticum aestivum	Poaceae	plant	USA	USA: NC	NA	NA
155323	GCA_002557145.1	0	Bacillus toyonensis AFS025179	5893380	34.91	194767	104	98.82	0.28	Maize	Zea mays	Poaceae	core	USA	USA: IL	NA	NA
155323	GCA_002557005.1	0	Bacillus toyonensis AFS026137	6555189	35.06	49027	456	99.04	1.18	Soybean	Glycine max	Fabaceae	core	USA	USA: IA	NA	NA
155323	GCA_002557045.1	0	Bacillus toyonensis AFS026201	5614076	35.08	169921	78	98.71	0.38	Soybean	Glycine max	Fabaceae	leaf	USA	USA: MN	NA	NA
155323	GCA_002556945.1	0	Bacillus toyonensis AFS026256	6088780	34.89	132885	115	98.71	0	Soybean	Glycine max	Fabaceae	leaf	USA	USA: MN	NA	NA
155323	GCA_002556955.1	0	Bacillus toyonensis AFS027027	5894798	34.94	137981	119	99.04	0.71	Maize	Zea mays	Poaceae	root	USA	USA: IA	NA	NA
155323	GCA_002556805.1	0	Bacillus toyonensis AFS027629	5965720	34.98	152862	118	98.82	0	Soybean	Glycine max	Fabaceae	core	USA	USA: IA	NA	NA
155323	GCA_002556885.1	0	Bacillus toyonensis AFS027646	5853843	34.92	242977	62	98.71	0.33	Maize	Zea mays	Poaceae	leaf	USA	USA: IL	NA	NA
155323	GCA_002556775.1	0	Bacillus toyonensis AFS027674	5863704	34.94	176007	100	98.71	0.17	Maize	Zea mays	Poaceae	core	USA	USA: IL	NA	NA
155323	GCA_002556765.1	0	Bacillus toyonensis AFS028249	5958263	34.94	161356	131	99.15	0.38	Soybean	Glycine max	Fabaceae	core	USA	USA: IA	NA	NA
155323	GCA_002556705.1	0	Bacillus toyonensis AFS028444	5881333	34.94	165066	99	98.71	0.71	Maize	Zea mays	Poaceae	core	USA	USA: IL	NA	NA
155323	GCA_002556675.1	0	Bacillus toyonensis AFS028541	5912053	34.95	132062	118	98.71	0.65	Maize	Zea mays	Poaceae	core	USA	USA: IL	NA	NA
155323	GCA_002557865.1	0	Bacillus toyonensis AFS028618	5898734	34.95	143901	114	99.04	0.82	Maize	Zea mays	Poaceae	leaf	USA	USA: IL	NA	NA
155322	GCA_002589255.1	0	Bacillus toyonensis AFS031162	5969095	34.9	191418	99	98.71	0.25	Maize	Zea mays	Poaceae	core	USA	USA: IL	NA	NA
155322	GCA_002589305.1	0	Bacillus toyonensis AFS031495	6092499	34.82	61398	225	99.04	0	Soybean	Glycine max	Fabaceae	leaf	USA	USA: MN	NA	NA
155322	GCA_002589595.1	0	Bacillus toyonensis AFS033477	6572969	35.08	49975	469	98.71	1.43	Maize	Zea mays	Poaceae	core	USA	USA: NC	NA	NA
155322	GCA_002589605.1	0	Bacillus toyonensis AFS033493	5929387	34.91	81901	175	99.04	0.82	Maize	Zea mays	Poaceae	core	USA	USA: IL	NA	NA
155322	GCA_002589295.1	0	Bacillus toyonensis AFS033534	5988457	34.97	136671	105	98.82	0.33	Soybean	Glycine max	Fabaceae	leaf	USA	USA: IA	NA	NA
155322	GCA_002589195.1	0	Bacillus toyonensis AFS033588	5909802	34.92	141336	112	98.71	0.82	Maize	Zea mays	Poaceae	leaf	USA	USA: IL	NA	NA
155322	GCA_002588695.1	0	Bacillus toyonensis AFS034699	5891354	34.93	173335	109	99.15	0.28	Maize	Zea mays	Poaceae	root	USA	USA: IA	NA	NA
155322	GCA_002588635.1	0	Bacillus toyonensis AFS034981	5996026	34.96	148989	108	98.71	0.65	Maize	Zea mays	Poaceae	core	USA	USA: IL	NA	NA
155322	GCA_002582715.1	0	Bacillus toyonensis AFS036089	5965575	34.96	141227	116	99.04	0.65	Soybean	Glycine max	Fabaceae	root	USA	USA: MO	NA	NA
155322	GCA_002585395.1	0	Bacillus toyonensis AFS036256	5993285	34.97	163756	119	99.04	0.83	Soybean	Glycine max	Fabaceae	root	USA	USA: MO	NA	NA
155322	GCA_002585135.1	0	Bacillus toyonensis AFS039264	6323080	34.86	114414	268	98.71	0.69	Soybean	Glycine max	Fabaceae	core	USA	USA: IA	NA	NA
155322	GCA_002582025.1	0	Bacillus toyonensis AFS041177	5896276	34.83	91859	164	99.04	0.33	Weed	Weed	Poaceae	leaf	USA	USA: OH	NA	NA
155322	GCA_002581955.1	0	Bacillus toyonensis AFS041274	5596514	35.11	283325	57	99.04	0.17	Soybean	Glycine max	Fabaceae	leaf	USA	USA: IA	NA	NA
155322	GCA_002581925.1	0	Bacillus toyonensis AFS042148	6026465	34.91	177224	108	98.71	0	Maize	Zea mays	Poaceae	grainbin dust	USA	USA: IA	NA	NA
155322	GCA_002581205.1	0	Bacillus toyonensis AFS043269	5938630	34.9	174235	107	98.71	1.07	Maize	Zea mays	Poaceae	leaf	USA	USA: OH	NA	NA
155322	GCA_002581125.1	0	Bacillus toyonensis AFS043516	5731090	34.94	141469	127	98.71	0.38	Weed	Weed	Poaceae	leaf	USA	USA: IN	NA	NA
155322	GCA_002580975.1	0	Bacillus toyonensis AFS044634	6208908	34.88	54462	256	98.68	0.22	Soybean	Glycine max	Fabaceae	root	USA	USA: MO	NA	NA
155322	GCA_002580895.1	0	Bacillus toyonensis AFS044782	6058581	34.89	109621	129	98.82	0	Soybean	Glycine max	Fabaceae	leaf	USA	USA: IA	NA	NA
155322	GCA_002581675.1	0	Bacillus toyonensis AFS045425	6268921	34.75	87075	271	98.82	0	Soybean	Glycine max	Fabaceae	leaf	USA	USA: MO	NA	NA
155322	GCA_002580865.1	0	Bacillus toyonensis AFS045461	6596321	35.1	58220	420	98.71	1.1	Soybean	Glycine max	Fabaceae	core	USA	USA: IA	NA	NA
155322	GCA_002581485.1	0	Bacillus toyonensis AFS045990	5955793	34.92	47049	251	98.71	0.65	Maize	Zea mays	Poaceae	NA	USA	USA: IA	NA	NA
155322	GCA_002580725.1	0	Bacillus toyonensis AFS047230	6055156	34.95	146644	110	98.82	0.24	Soybean	Glycine max	Fabaceae	core	USA	USA: IA	NA	NA
155322	GCA_002580575.1	0	Bacillus toyonensis AFS048987	5782529	34.96	53911	223	98.71	0.38	Weed	Weed	Poaceae	leaf	USA	USA: OH	NA	NA
155322	GCA_002580455.1	0	Bacillus toyonensis AFS049391	5921252	34.92	149001	109	99.04	0.67	Maize	Zea mays	Poaceae	core	USA	USA: IL	NA	NA
155322	GCA_002581455.1	0	Bacillus toyonensis AFS049517	5881241	34.95	173570	102	99.04	0.38	Maize	Zea mays	Poaceae	core	USA	USA: IL	NA	NA
155322	GCA_002581325.1	0	Bacillus toyonensis AFS049861	6141510	34.9	200931	89	99.15	0.17	Wheat	Triticum aestivum	Poaceae	plant	USA	USA: NC	NA	NA
155322	GCA_002580465.1	0	Bacillus toyonensis AFS050593	5869145	34.93	161492	103	99.04	0.56	Maize	Zea mays	Poaceae	core	USA	USA: IL	NA	NA
155322	GCA_002580355.1	0	Bacillus toyonensis AFS051073	5800298	34.87	189480	87	98.71	0.28	Maize	Zea mays	Poaceae	core	USA	USA: NC	NA	NA
155322	GCA_002581275.1	0	Bacillus toyonensis AFS051123	6054192	34.86	191506	102	98.71	0	Wheat	Triticum aestivum	Poaceae	plant	USA	USA: NC	NA	NA
155322	GCA_002580305.1	0	Bacillus toyonensis AFS051208	5912384	34.88	165384	93	98.71	0	Weed	Weed	Poaceae	plant	USA	USA: IN	NA	NA
155322	GCA_002579895.1	0	Bacillus toyonensis AFS053584	5993870	34.92	111615	124	98.82	0.21	Maize	Zea mays	Poaceae	root	USA	USA: IA	NA	NA
155322	GCA_002579775.1	0	Bacillus toyonensis AFS054329	5917849	34.97	198573	87	98.71	0.71	Maize	Zea mays	Poaceae	leaf	USA	USA: IL	NA	NA
155322	GCA_002579305.1	0	Bacillus toyonensis AFS055514	5598410	35.07	186590	78	98.71	0.54	Weed	Weed	Poaceae	plant	USA	USA: IN	NA	NA
155322	GCA_002579615.1	0	Bacillus toyonensis AFS055530	5984639	34.89	148994	112	99.04	1.15	Maize	Zea mays	Poaceae	core	USA	USA: IL	NA	NA
155322	GCA_002579355.1	0	Bacillus toyonensis AFS055990	5553935	35.08	186102	78	99.04	0.38	Maize	Zea mays	Poaceae	core	USA	USA: IL	NA	NA
155322	GCA_002579245.1	0	Bacillus toyonensis AFS056055	5960433	34.98	136527	110	98.82	0	Soybean	Glycine max	Fabaceae	core	USA	USA: IA	NA	NA
155322	GCA_002578965.1	0	Bacillus toyonensis AFS057443	6530182	35.06	59793	417	99.04	1.1	Soybean	Glycine max	Fabaceae	core	USA	USA: IA	NA	NA
155322	GCA_002578845.1	0	Bacillus toyonensis AFS058160	5927301	34.96	186894	114	98.71	0.91	Soybean	Glycine max	Fabaceae	core	USA	USA: IA	NA	NA
155322	GCA_002572165.1	0	Bacillus toyonensis AFS059543	5996855	34.87	94432	173	98.71	0.93	Maize	Zea mays	Poaceae	NA	USA	USA: IA	NA	NA
155322	GCA_002571915.1	0	Bacillus toyonensis AFS060522	5962687	34.98	78264	171	99.04	1.04	Maize	Zea mays	Poaceae	core	USA	USA: IL	NA	NA
155322	GCA_002572455.1	0	Bacillus toyonensis AFS061268	6049278	34.91	101051	152	98.82	0	Soybean	Glycine max	Fabaceae	leaf	USA	USA: MN	NA	NA
155322	GCA_002572415.1	0	Bacillus toyonensis AFS061925	5998070	34.95	189704	92	99.15	0.33	Maize	Zea mays	Poaceae	root	USA	USA: IA	NA	NA
155322	GCA_002571825.1	0	Bacillus toyonensis AFS062328	6124632	34.93	173272	115	99.13	0.38	Soybean	Glycine max	Fabaceae	leaf	USA	USA: MN	NA	NA
155322	GCA_002572395.1	0	Bacillus toyonensis AFS062910	5970657	34.91	151874	124	99.15	0.38	Soybean	Glycine max	Fabaceae	core	USA	USA: IA	NA	NA
155322	GCA_002572005.1	0	Bacillus toyonensis AFS064582	5495333	35.13	154711	70	98.82	0	Soybean	Glycine max	Fabaceae	leaf	USA	USA: MN	NA	NA
155322	GCA_002571765.1	0	Bacillus toyonensis AFS064666	5840266	35.06	135358	279	98.71	1.16	Weed	Weed	Poaceae	leaf	USA	USA: OH	NA	NA
155322	GCA_002572035.1	0	Bacillus toyonensis AFS065389	5787649	34.94	215704	76	99.04	0.49	Maize	Zea mays	Poaceae	root	USA	USA: IN	NA	NA
155322	GCA_002571695.1	0	Bacillus toyonensis AFS065951	5816364	34.92	208262	96	98.71	1.28	Maize	Zea mays	Poaceae	core	USA	USA: IL	NA	NA
155322	GCA_002571675.1	0	Bacillus toyonensis AFS066590	5518534	35.13	177503	68	98.71	0	Soybean	Glycine max	Fabaceae	leaf	USA	USA: MN	NA	NA
155322	GCA_002572295.1	0	Bacillus toyonensis AFS066620	6505129	35.05	63747	379	98.71	1.1	Soybean	Glycine max	Fabaceae	core	USA	USA: IA	NA	NA
155322	GCA_002571965.1	0	Bacillus toyonensis AFS067067	5868846	34.92	140226	119	99.04	0.82	Maize	Zea mays	Poaceae	NA	USA	USA: IA	NA	NA
155322	GCA_002572245.1	0	Bacillus toyonensis AFS067541	5946674	34.97	61083	275	98.71	0.75	Soybean	Glycine max	Fabaceae	leaf	USA	USA: MN	NA	NA
155322	GCA_002572235.1	0	Bacillus toyonensis AFS067879	5940644	34.91	46168	351	99.04	0	Soybean	Glycine max	Fabaceae	leaf	USA	USA: MN	NA	NA
155322	GCA_002571605.1	0	Bacillus toyonensis AFS068057	5761217	34.93	191545	119	98.71	0.58	Maize	Zea mays	Poaceae	core	USA	USA: IL	NA	NA
155322	GCA_002571555.1	0	Bacillus toyonensis AFS069354	5962311	34.98	194793	82	99.15	0.33	Soybean	Glycine max	Fabaceae	core	USA	USA: IA	NA	NA
155322	GCA_002571435.1	0	Bacillus toyonensis AFS070094	5977381	34.86	206720	82	99.04	0	Soybean	Glycine max	Fabaceae	leaf	USA	USA: MN	NA	NA
155322	GCA_002570405.1	0	Bacillus toyonensis AFS070247	5974798	34.92	204992	81	99.04	0.71	Weed	Weed	Poaceae	leaf	USA	USA: IN	NA	NA
155322	GCA_002570385.1	0	Bacillus toyonensis AFS070352	6111136	34.93	121952	116	98.82	0.17	Soybean	Glycine max	Fabaceae	leaf	USA	USA: IA	NA	NA
155322	GCA_002570345.1	0	Bacillus toyonensis AFS070615	5553111	35.09	303718	48	98.71	0.17	Weed	Weed	Poaceae	leaf	USA	USA: IN	NA	NA
155322	GCA_002570235.1	0	Bacillus toyonensis AFS071669	6029278	34.9	117758	168	99.15	1.43	Maize	Zea mays	Poaceae	core	USA	USA: IL	NA	NA
155322	GCA_002570155.1	0	Bacillus toyonensis AFS072190	6054702	34.93	208300	87	98.82	0.17	Maize	Zea mays	Poaceae	root	USA	USA: IA	NA	NA
155322	GCA_002570115.1	0	Bacillus toyonensis AFS072674	6080795	35.02	198338	84	98.82	0.33	Soybean	Glycine max	Fabaceae	leaf	USA	USA: IA	NA	NA
155322	GCA_002570105.1	0	Bacillus toyonensis AFS072832	6433607	34.6	102440	137	99.04	1.48	Soybean	Glycine max	Fabaceae	root	USA	USA: IA	NA	NA
155322	GCA_002570065.1	0	Bacillus toyonensis AFS073024	5938609	34.95	56950	247	98.82	0	Soybean	Glycine max	Fabaceae	leaf	USA	USA: MN	NA	NA
155322	GCA_002570045.1	0	Bacillus toyonensis AFS073128	5930425	34.96	37676	434	98.82	0.28	Maize	Zea mays	Poaceae	grainbin dust	USA	USA: IA	NA	NA
155322	GCA_002569955.1	0	Bacillus toyonensis AFS074325	6247870	35.06	108779	255	98.71	0.71	Maize	Zea mays	Poaceae	core	USA	USA: IL	NA	NA
155322	GCA_002569895.1	0	Bacillus toyonensis AFS074602	6112785	34.92	134444	139	99.17	0.17	Soybean	Glycine max	Fabaceae	leaf	USA	USA: IA	NA	NA
155322	GCA_002569295.1	0	Bacillus toyonensis AFS075176	5985864	34.95	151063	84	98.82	0.33	Maize	Zea mays	Poaceae	leaf	USA	USA: IL	NA	NA
155322	GCA_002569835.1	0	Bacillus toyonensis AFS075404	5979761	34.9	140049	129	98.71	0.21	Soybean	Glycine max	Fabaceae	root	USA	USA: MN	NA	NA
155322	GCA_002569745.1	0	Bacillus toyonensis AFS077622	6170209	34.9	116335	113	99.15	0	Soybean	Glycine max	Fabaceae	core	USA	USA: IA	NA	NA
155322	GCA_002569175.1	0	Bacillus toyonensis AFS078111	6007262	34.87	115429	131	98.6	1.6	Soybean	Glycine max	Fabaceae	leaf	USA	USA: MN	NA	NA
155323	GCA_002568825.1	Y	Bacillus toyonensis AFS080033	5978733	34.96	243323	71	99.15	0	Soybean	Glycine max	Fabaceae	leaf	USA	USA: IA	NA	NA
155322	GCA_002569525.1	0	Bacillus toyonensis AFS081053	5948481	34.9	153166	109	98.71	0.25	Maize	Zea mays	Poaceae	core	USA	USA: IL	NA	NA
155322	GCA_002569515.1	0	Bacillus toyonensis AFS081127	5925349	34.92	149240	102	98.71	0.65	Soybean	Glycine max	Fabaceae	core	USA	USA: IA	NA	NA
155322	GCA_002569495.1	0	Bacillus toyonensis AFS081174	6511502	35.11	55049	417	98.71	0.94	Soybean	Glycine max	Fabaceae	core	USA	USA: IA	NA	NA
155323	GCA_002568745.1	0	Bacillus toyonensis AFS081381	6201084	35.06	108147	239	98.71	0.71	Soybean	Glycine max	Fabaceae	root	USA	USA: IA	NA	NA
155322	GCA_002569465.1	0	Bacillus toyonensis AFS082630	5932418	34.9	131397	118	98.71	0.82	Soybean	Glycine max	Fabaceae	leaf	USA	USA: IA	NA	NA
155322	GCA_002569455.1	0	Bacillus toyonensis AFS082731	5514718	35.09	169646	85	99.04	0.5	Weed	Weed	Poaceae	plant	USA	USA: IN	NA	NA
155322	GCA_002569445.1	0	Bacillus toyonensis AFS083176	6591505	35.12	60928	400	98.71	1.1	Soybean	Glycine max	Fabaceae	root	USA	USA: IA	NA	NA
155322	GCA_002569115.1	0	Bacillus toyonensis AFS083298	6517025	35.07	63586	392	98.71	1.1	Soybean	Glycine max	Fabaceae	core	USA	USA: IA	NA	NA
155323	GCA_002568725.1	0	Bacillus toyonensis AFS083448	6016938	34.92	93525	154	99.04	0.77	Soybean	Glycine max	Fabaceae	leaf	USA	USA: MN	NA	NA
155322	GCA_002569395.1	0	Bacillus toyonensis AFS084149	5906198	34.94	132391	124	99.04	0.82	Soybean	Glycine max	Fabaceae	core	USA	USA: IA	NA	NA
155322	GCA_002568855.1	0	Bacillus toyonensis AFS084980	5818025	34.89	208323	78	99.04	0.28	Maize	Zea mays	Poaceae	core	USA	USA: NC	NA	NA
155322	GCA_002569365.1	0	Bacillus toyonensis AFS085003	5970435	34.89	181577	120	98.82	0.28	Maize	Zea mays	Poaceae	grainbin dust	USA	USA: IA	NA	NA
155322	GCA_002569095.1	0	Bacillus toyonensis AFS086130	5918251	34.99	28460	511	99.17	0.28	Maize	Zea mays	Poaceae	grainbin dust	USA	USA: IA	NA	NA
155323	GCA_002568845.1	0	Bacillus toyonensis AFS086269	5682013	34.93	374805	71	95.74	0.54	Maize	Zea mays	Poaceae	core	USA	USA: IL	NA	NA
155322	GCA_002569035.1	0	Bacillus toyonensis AFS086995	6018537	34.86	156081	117	99.04	0	Soybean	Glycine max	Fabaceae	leaf	USA	USA: MN	NA	NA
155322	GCA_002552785.1	0	Bacillus toyonensis AFS089449	6131846	34.77	135603	177	98.65	0.85	Soybean	Glycine max	Fabaceae	leaf	USA	USA: MN	NA	NA
155322	GCA_002553375.1	0	Bacillus toyonensis AFS089607	5979176	34.91	186836	107	99.04	0.76	Maize	Zea mays	Poaceae	root	USA	USA: IA	NA	NA
155322	GCA_002551565.1	0	Bacillus toyonensis AFS089650	5895492	34.91	96628	163	98.71	0.71	Maize	Zea mays	Poaceae	root	USA	USA: IA	NA	NA
155322	GCA_002550925.1	0	Bacillus toyonensis AFS091045	6011826	34.93	82025	229	99.04	0.21	Soybean	Glycine max	Fabaceae	leaf	USA	USA: MN	NA	NA
155322	GCA_002553325.1	0	Bacillus toyonensis AFS091268	5989380	34.87	264107	67	99.04	0	Maize	Zea mays	Poaceae	root	USA	USA: OH	NA	NA
155322	GCA_002552675.1	0	Bacillus toyonensis AFS091569	6053554	34.97	241733	82	98.82	0.02	Soybean	Glycine max	Fabaceae	root	USA	USA: IA	NA	NA
155322	GCA_002552545.1	0	Bacillus toyonensis AFS093065	5915994	34.93	131044	121	99.04	0.65	Soybean	Glycine max	Fabaceae	root	USA	USA: IA	NA	NA
155322	GCA_002550725.1	0	Bacillus toyonensis AFS093377	5838556	34.95	76808	159	99.04	0.71	Soybean	Glycine max	Fabaceae	root	USA	USA: MN	NA	NA
155322	GCA_002552405.1	0	Bacillus toyonensis AFS094802	5869735	34.96	149247	100	99.04	0.21	Soybean	Glycine max	Fabaceae	core	USA	USA: IA	NA	NA
155322	GCA_002550525.1	0	Bacillus toyonensis AFS095385	5687732	35.02	279223	73	99.04	0.38	Maize	Zea mays	Poaceae	root	USA	USA: IA	NA	NA
155322	GCA_002552225.1	0	Bacillus toyonensis AFS095804	5893396	34.96	258381	78	98.71	0.28	Maize	Zea mays	Poaceae	core	USA	USA: IL	NA	NA
155322	GCA_002550355.1	0	Bacillus toyonensis AFS096303	5991951	34.89	115727	129	99.15	0.44	Soybean	Glycine max	Fabaceae	leaf	USA	USA: MN	NA	NA
155322	GCA_002552125.1	0	Bacillus toyonensis AFS096476	5903789	34.94	151248	99	99.04	1.21	Soybean	Glycine max	Fabaceae	root	USA	USA: IL	NA	NA
155322	GCA_002552055.1	0	Bacillus toyonensis AFS097065	5992260	34.93	110503	115	98.82	0.11	Maize	Zea mays	Poaceae	root	USA	USA: IA	NA	NA
155322	GCA_002551965.1	0	Bacillus toyonensis AFS097295	5999107	34.91	197488	91	98.71	0	Maize	Zea mays	Poaceae	core	USA	USA: IL	NA	NA
155322	GCA_002550285.1	0	Bacillus toyonensis AFS097554	5884326	34.95	60433	198	99.04	0.4	Maize	Zea mays	Poaceae	core	USA	USA: IL	NA	NA
155322	GCA_002552975.1	0	Bacillus toyonensis AFS098702	5928675	34.95	157212	112	98.71	0.87	Soybean	Glycine max	Fabaceae	root	USA	USA: MN	NA	NA
155322	GCA_002551725.1	0	Bacillus toyonensis AFS099364	6029620	34.88	129182	151	98.71	0.25	Maize	Zea mays	Poaceae	core	USA	USA: IL	NA	NA
155322	GCA_002551705.1	0	Bacillus toyonensis AFS099561	5982889	34.92	181087	109	98.71	0.91	Soybean	Glycine max	Fabaceae	leaf	USA	USA: MN	NA	NA
Ga0454213	GCA_016909415.1	0	Bacillus velezensis 1780	4029838	46.12	434025	27	99.66	0	sorghum	Sorghum bicolor	Poaceae	transgenic sorghum/grain sorghum rhizosphere	USA	USA: Memphis, Nebraska	41.146	-96.436
492670	GCA_002105595.1	0	Bacillus velezensis 9D-6	3963726	46.37	3963726	1	99.54	0	Potato	Solanum tuberosum	Solanaceae	rhizosphere	Canada	Canada: Delhi	NA	NA
492670	GCA_004118065.1	0	Bacillus velezensis A6	4228473	46.53	135623	125	99.58	1.87	Rice	Oryza sativa	Poaceae	rhizosphere	India	India:V.C. Farm	NA	NA
492670	GCA_003986895.1	0	Bacillus velezensis BE2	4210155	45.84	622732	18	99.67	0.37	Maize	Zea mays	Poaceae	rhizosphere	France	France	NA	NA
492671	GCF_002002555.1	0	Bacillus velezensis CH13	3881265	46.41	428979	19	99.67	4.5	Bread wheat	Triticum aestivum	Poaceae	chernozem soil	Moldova	Moldova	NA	NA
492671	GCA_010671715.1	0	Bacillus velezensis HU-91	3960516	46.34	298519	34	99.63	0	Bread wheat	Triticum aestivum	Poaceae	rhizosphere	Pakistan	Pakistan	NA	NA
492670	GCA_007655015.1	0	Bacillus velezensis JK	3891317	46.43	536353	24	99.65	0	Rice	Oryza sativa	Poaceae	seed	China	China:Hunan	NA	NA
492671	GCA_013285105.1	Y	Bacillus velezensis MR2.1A	4027596	46.18	451426	31	99.51	0	Maize	Zea mays	Poaceae	root of maize	Vietnam	Viet Nam: Phu An Thanh Da Phuc Tho	NA	NA
492670	GCA_002205715.1	Y	Bacillus velezensis T20E-257	3900066	46.7	3893083	2	99.53	0.12	Tomato	Solanum lycopersicum	Solanaceae	Root endosphere	South Korea	South Korea: Yecheon	NA	NA
492671	GCA_009683055.1	0	Bacillus velezensis VRA_336g_f	3954962	46.49	866364	35	98.89	0.55	Bread wheat	Triticum aestivum	Poaceae	winter wheat rhizoplane	Russia	Russia: Krasnodar Krai Kuban	NA	NA
492671	GCA_009683125.1	0	Bacillus velezensis VRA_336g_n	3923596	46.43	721226	28	98.52	0.12	Bread wheat	Triticum aestivum	Poaceae	winter wheat rhizoplane	Russia	Russia: Krasnodar Krai Kuban	NA	NA
492671	GCA_009683155.1	0	Bacillus velezensis VRA_517_n	3977982	46.37	341123	35	98.5	0.87	Bread wheat	Triticum aestivum	Poaceae	winter wheat rhizoplane	Russia	Russia: Krasnodar Krai Kuban	NA	NA
492670	GCA_006965525.1	0	Bacillus velezensis WRN014	4063541	46.27	4063541	1	99.5	0.13	Rice	Oryza sativa	Poaceae	soil of root	China	China	NA	NA
492670	GCA_004135455.1	0	Bacillus velezensis ZeaDK315Endobac16	3925184	46.37	3925184	1	99.54	0.19	Maize	Zea mays	Poaceae	endosperm	France	France: Villeurbanne	NA	NA
1.8903e+06	GCA_002556275.1	Y	Bacillus wiedmannii AFS000414	5516454	35.12	257683	55	98.64	0	Maize	Zea mays	Poaceae	core	USA	USA: IL	NA	NA
1.8903e+06	GCA_002556175.1	Y	Bacillus wiedmannii AFS000938	5571479	35.26	298382	68	98.64	0	Maize	Zea mays	Poaceae	core	USA	USA: IL	NA	NA
1.8903e+06	GCA_002556085.1	0	Bacillus wiedmannii AFS002371	5529661	35.27	46651	289	98.31	0.25	Weed	Weed	Poaceae	leaf	USA	USA: IN	NA	NA
1.8903e+06	GCA_002556095.1	0	Bacillus wiedmannii AFS002508	5397449	35.18	207919	56	98.31	0.07	Soybean	Glycine max	Fabaceae	core	USA	USA: IA	NA	NA
1.8903e+06	GCA_002556425.1	0	Bacillus wiedmannii AFS002707	5884781	34.89	184456	98	98.48	0.1	Soybean	Glycine max	Fabaceae	leaf	USA	USA: IL	NA	NA
1.8903e+06	GCA_002555945.1	0	Bacillus wiedmannii AFS004017	6044329	34.87	138010	102	98.31	0.27	Soybean	Glycine max	Fabaceae	leaf	USA	USA: MN	NA	NA
1.8903e+06	GCA_002555855.1	0	Bacillus wiedmannii AFS005864	5403970	35.18	143648	71	98.56	0	Maize	Zea mays	Poaceae	NA	USA	USA: MN	NA	NA
1.8903e+06	GCA_002555885.1	0	Bacillus wiedmannii AFS006440	5555845	35.15	109644	109	98.65	0	Soybean	Glycine max	Fabaceae	core	USA	USA: IA	NA	NA
1.8903e+06	GCA_002555735.1	0	Bacillus wiedmannii AFS008176	5988035	35.02	157445	87	98.31	0.1	Maize	Zea mays	Poaceae	root	USA	USA: MN	NA	NA
1.8903e+06	GCA_002557675.1	0	Bacillus wiedmannii AFS008930	5983484	35.09	151553	137	98.31	1.07	Soybean	Glycine max	Fabaceae	leaf	USA	USA: MN	NA	NA
1.8903e+06	GCA_002555645.1	0	Bacillus wiedmannii AFS009340	5720248	35.09	200581	91	98.64	0.28	Soybean	Glycine max	Fabaceae	core	USA	USA: IA	NA	NA
1.8903e+06	GCA_002555505.1	0	Bacillus wiedmannii AFS010157	5597731	35.09	146883	91	98.65	0	Maize	Zea mays	Poaceae	core	USA	USA: IL	NA	NA
1.8903e+06	GCA_002555385.1	0	Bacillus wiedmannii AFS010764	6101045	34.98	62496	252	98.64	0.3	Soybean	Glycine max	Fabaceae	leaf	USA	USA: MN	NA	NA
1.8903e+06	GCA_002555305.1	0	Bacillus wiedmannii AFS011149	5535807	35.34	189093	72	98.64	0	Soybean	Glycine max	Fabaceae	leaf	USA	USA: IA	NA	NA
1.8903e+06	GCA_002555485.1	0	Bacillus wiedmannii AFS011216	6042815	34.9	137369	129	98.12	0.72	Maize	Zea mays	Poaceae	grainbin dust	USA	USA: IA	NA	NA
1.8903e+06	GCA_002555265.1	0	Bacillus wiedmannii AFS012729	5990230	35.05	209692	88	98.31	0.11	Soybean	Glycine max	Fabaceae	root	USA	USA: MN	NA	NA
1.8903e+06	GCA_002555155.1	0	Bacillus wiedmannii AFS013151	5862502	35.06	145754	86	98.64	0	Maize	Zea mays	Poaceae	root	USA	USA: IA	NA	NA
1.8903e+06	GCA_002555095.1	0	Bacillus wiedmannii AFS014747	5642517	35.15	136478	107	98.59	0.5	Maize	Zea mays	Poaceae	core	USA	USA: IL	NA	NA
1.8903e+06	GCA_002555085.1	Y	Bacillus wiedmannii AFS015207	5346578	35.2	211671	53	98.64	0	Soybean	Glycine max	Fabaceae	core	USA	USA: IA	NA	NA
1.8903e+06	GCA_002554835.1	0	Bacillus wiedmannii AFS018713	5531413	35.12	103075	103	98.32	0	Maize	Zea mays	Poaceae	NA	USA	USA: IA	NA	NA
1.8903e+06	GCA_002557595.1	0	Bacillus wiedmannii AFS020694	5618543	35.22	238458	56	98.64	0.33	Soybean	Glycine max	Fabaceae	core	USA	USA: IA	NA	NA
1.8903e+06	GCA_002557475.1	0	Bacillus wiedmannii AFS021943	5369054	35.18	155827	85	98.64	0	Soybean	Glycine max	Fabaceae	leaf	USA	USA: IA	NA	NA
1.8903e+06	GCA_002557345.1	0	Bacillus wiedmannii AFS023094	5748897	35.08	262682	63	98.31	0.1	Soybean	Glycine max	Fabaceae	core	USA	USA: IA	NA	NA
1.8903e+06	GCA_002557315.1	0	Bacillus wiedmannii AFS023251	5493997	35.24	261311	47	98.64	0	Soybean	Glycine max	Fabaceae	core	USA	USA: IA	NA	NA
1.8903e+06	GCA_002557295.1	0	Bacillus wiedmannii AFS023423	5334297	35.28	252658	44	98.64	0.41	Maize	Zea mays	Poaceae	NA	USA	USA: IA	NA	NA
1.8903e+06	GCA_002557205.1	0	Bacillus wiedmannii AFS024024	5358024	35.21	98666	109	98.31	0	Maize	Zea mays	Poaceae	core	USA	USA: IL	NA	NA
1.8903e+06	GCA_002557185.1	0	Bacillus wiedmannii AFS024429	5742985	35.1	217870	87	98.64	0.28	Maize	Zea mays	Poaceae	core	USA	USA: IL	NA	NA
1.8903e+06	GCA_002557085.1	0	Bacillus wiedmannii AFS024711	5404686	35.21	132543	85	98.23	0	Maize	Zea mays	Poaceae	core	USA	USA: IL	NA	NA
1.8903e+06	GCA_002556905.1	0	Bacillus wiedmannii AFS026518	5546264	35.09	153824	102	98.65	0.35	Soybean	Glycine max	Fabaceae	Seed; Soybean	USA	USA: IA	NA	NA
1.8903e+06	GCA_002556825.1	0	Bacillus wiedmannii AFS027394	5939251	35.05	123666	95	98.31	0.1	Soybean	Glycine max	Fabaceae	leaf	USA	USA: MN	NA	NA
1.8903e+06	GCA_002556745.1	0	Bacillus wiedmannii AFS027918	5395160	35.23	141196	71	98.64	0.01	Soybean	Glycine max	Fabaceae	core	USA	USA: IA	NA	NA
1.8903e+06	GCA_002557855.1	0	Bacillus wiedmannii AFS028955	5975308	34.88	124685	108	98.48	0.16	Soybean	Glycine max	Fabaceae	leaf	USA	USA: MN	NA	NA
1.8903e+06	GCA_002557845.1	0	Bacillus wiedmannii AFS029396	5659876	35.19	176769	111	98.65	0	Maize	Zea mays	Poaceae	core	USA	USA: IL	NA	NA
1.8903e+06	GCA_002589135.1	0	Bacillus wiedmannii AFS029838	5750654	35.01	216757	68	98.64	0.19	Maize	Zea mays	Poaceae	core	USA	USA: IL	NA	NA
1.8903e+06	GCA_002589695.1	0	Bacillus wiedmannii AFS030115	5672853	35.07	79340	164	98.56	0	Maize	Zea mays	Poaceae	root	USA	USA: IA	NA	NA
1.8903e+06	GCA_002589515.1	0	Bacillus wiedmannii AFS034073	5461720	35.24	231100	59	98.64	0	Soybean	Glycine max	Fabaceae	core	USA	USA: IA	NA	NA
1.8903e+06	GCA_002585485.1	0	Bacillus wiedmannii AFS035656	5681382	35.07	175192	79	98.31	0.1	Soybean	Glycine max	Fabaceae	core	USA	USA: IA	NA	NA
1.8903e+06	GCA_002583885.1	0	Bacillus wiedmannii AFS036771	5914914	35.01	67575	220	97.32	0.1	Soybean	Glycine max	Fabaceae	leaf	USA	USA: MN	NA	NA
1.8903e+06	GCA_002582335.1	0	Bacillus wiedmannii AFS038775	5929944	34.93	165786	80	98.64	0.09	Maize	Zea mays	Poaceae	root	USA	USA: IA	NA	NA
1.8903e+06	GCA_002581055.1	Y	Bacillus wiedmannii AFS044295	5784172	35.09	246434	75	98.15	0.33	Soybean	Glycine max	Fabaceae	root	USA	USA: IA	NA	NA
1.8903e+06	GCA_002580595.1	0	Bacillus wiedmannii AFS048126	5615646	35.13	182617	81	98.65	0	Maize	Zea mays	Poaceae	root	USA	USA: IA	NA	NA
1.8903e+06	GCA_002580565.1	Y	Bacillus wiedmannii AFS049329	6033248	34.85	69982	188	98.64	0.27	Soybean	Glycine max	Fabaceae	leaf	USA	USA: MN	NA	NA
1.8903e+06	GCA_002580335.1	0	Bacillus wiedmannii AFS050757	5525328	35.14	136155	84	98.54	0	Soybean	Glycine max	Fabaceae	root	USA	USA: IA	NA	NA
1.8903e+06	GCA_002580235.1	0	Bacillus wiedmannii AFS052086	5376368	35.24	142551	69	98.31	0.17	Maize	Zea mays	Poaceae	root	USA	USA: IA	NA	NA
1.8903e+06	GCA_002580165.1	0	Bacillus wiedmannii AFS052302	5631150	35.14	150097	93	98.64	0.01	Soybean	Glycine max	Fabaceae	core	USA	USA: IA	NA	NA
1.8903e+06	GCA_002579945.1	0	Bacillus wiedmannii AFS053236	5732178	35.07	143696	88	98.23	0.4	Maize	Zea mays	Poaceae	root	USA	USA: IA	NA	NA
1.8903e+06	GCA_002580025.1	0	Bacillus wiedmannii AFS053345	5364003	35.16	153592	76	98.31	0	Soybean	Glycine max	Fabaceae	core	USA	USA: IA	NA	NA
1.8903e+06	GCA_002579865.1	Y	Bacillus wiedmannii AFS053866	5475240	35.11	191390	77	98.65	0	Maize	Zea mays	Poaceae	leaf	USA	USA: IL	NA	NA
1.8903e+06	GCA_002579445.1	0	Bacillus wiedmannii AFS054563	5860439	34.88	196124	78	98.81	0.16	Maize	Zea mays	Poaceae	leaf	USA	USA: IL	NA	NA
1.8903e+06	GCA_002579725.1	Y	Bacillus wiedmannii AFS054589	5598507	35.03	166780	78	98.97	0.11	Soybean	Glycine max	Fabaceae	core	USA	USA: IA	NA	NA
1.8903e+06	GCA_002579175.1	0	Bacillus wiedmannii AFS056211	5400583	35.22	173852	73	98.31	0.01	Soybean	Glycine max	Fabaceae	core	USA	USA: IA	NA	NA
1.8903e+06	GCA_002579545.1	0	Bacillus wiedmannii AFS056359	5904905	34.89	166145	81	98.48	0.1	Weed	Weed	Poaceae	plant	USA	USA: IN	NA	NA
1.8903e+06	GCA_002578895.1	0	Bacillus wiedmannii AFS057498	5872102	34.96	228165	85	98.48	0.16	Weed	Weed	Poaceae	plant	USA	USA: IN	NA	NA
1.8903e+06	GCA_002572145.1	0	Bacillus wiedmannii AFS061181	5393157	35.22	171499	70	98.64	0.07	Soybean	Glycine max	Fabaceae	core	USA	USA: IA	NA	NA
1.8903e+06	GCA_002572045.1	0	Bacillus wiedmannii AFS064159	5784088	34.92	47955	264	98.81	0.1	Weed	Weed	Poaceae	leaf	USA	USA: OH	NA	NA
1.8903e+06	GCA_002572315.1	0	Bacillus wiedmannii AFS064234	5774145	35.01	148414	84	98.64	0.19	Soybean	Glycine max	Fabaceae	core	USA	USA: IA	NA	NA
1.8903e+06	GCA_002572225.1	0	Bacillus wiedmannii AFS068272	5817721	34.94	168097	73	98.64	0.85	Maize	Zea mays	Poaceae	root	USA	USA: IA	NA	NA
1.8903e+06	GCA_002571525.1	0	Bacillus wiedmannii AFS069629	5452746	35.17	165668	86	98.64	0	Soybean	Glycine max	Fabaceae	core	USA	USA: IA	NA	NA
1.8903e+06	GCA_002570335.1	0	Bacillus wiedmannii AFS070572	5346679	35.19	172086	74	98.64	0	Soybean	Glycine max	Fabaceae	root	USA	USA: IA	NA	NA
1.8903e+06	GCA_002570265.1	Y	Bacillus wiedmannii AFS071099	5883116	34.99	183282	74	98.15	0	Soybean	Glycine max	Fabaceae	leaf	USA	USA: MN	NA	NA
1.8903e+06	GCA_002570255.1	0	Bacillus wiedmannii AFS071466	5794425	34.93	328323	74	98.81	0.1	Maize	Zea mays	Poaceae	core	USA	USA: IL	NA	NA
1.8903e+06	GCA_002570135.1	0	Bacillus wiedmannii AFS072284	5341448	35.16	18344	565	97.8	0.4	Soybean	Glycine max	Fabaceae	leaf	USA	USA: IL	NA	NA
1.8903e+06	GCA_002570035.1	Y	Bacillus wiedmannii AFS073563	6020338	34.92	202952	63	98.64	0.25	Maize	Zea mays	Poaceae	grainbin dust	USA	USA: IA	NA	NA
1.8903e+06	GCA_002569995.1	0	Bacillus wiedmannii AFS074234	5783127	35.09	163641	85	98.64	0.17	Maize	Zea mays	Poaceae	core	USA	USA: IL	NA	NA
1.8903e+06	GCA_002569715.1	Y	Bacillus wiedmannii AFS077478	6055543	34.88	104711	144	98.64	0.09	Soybean	Glycine max	Fabaceae	leaf	USA	USA: MN	NA	NA
1.8903e+06	GCA_002569675.1	0	Bacillus wiedmannii AFS078926	5356358	35.11	327618	39	98.48	0	Soybean	Glycine max	Fabaceae	core	USA	USA: IA	NA	NA
1.8903e+06	GCA_002568875.1	0	Bacillus wiedmannii AFS079268	5887060	35.04	200956	84	98.64	0.17	Soybean	Glycine max	Fabaceae	core	USA	USA: IA	NA	NA
1.8903e+06	GCA_002569665.1	0	Bacillus wiedmannii AFS080060	5723261	34.94	171263	71	98.64	0.1	Maize	Zea mays	Poaceae	root	USA	USA: IA	NA	NA
1.8903e+06	GCA_002568805.1	0	Bacillus wiedmannii AFS080080	5648317	35.16	118710	101	98.65	0.11	Maize	Zea mays	Poaceae	core	USA	USA: IL	NA	NA
1.8903e+06	GCA_002569595.1	0	Bacillus wiedmannii AFS080777	5991849	34.98	72279	224	98.28	0	Soybean	Glycine max	Fabaceae	leaf	USA	USA: MN	NA	NA
1.8903e+06	GCA_002568785.1	0	Bacillus wiedmannii AFS081123	5599974	35.12	395614	42	98.64	0.47	Maize	Zea mays	Poaceae	core	USA	USA: IL	NA	NA
1.8903e+06	GCA_002551545.1	0	Bacillus wiedmannii AFS089424	5398999	35.26	160019	81	98.31	0	Soybean	Glycine max	Fabaceae	core	USA	USA: IA	NA	NA
1.8903e+06	GCA_002553405.1	0	Bacillus wiedmannii AFS089520	5324573	35.24	186160	65	98.31	0	Maize	Zea mays	Poaceae	core	USA	USA: IL	NA	NA
1.8903e+06	GCA_002550875.1	Y	Bacillus wiedmannii AFS090430	5320584	35.15	350846	37	98.48	0	Maize	Zea mays	Poaceae	grainbin dust	USA	USA: IA	NA	NA
1.8903e+06	GCA_002553125.1	0	Bacillus wiedmannii AFS094619	5526157	35.25	28418	505	96.99	0.44	Maize	Zea mays	Poaceae	core	USA	USA: NC	NA	NA
1.8903e+06	GCA_002552205.1	0	Bacillus wiedmannii AFS096149	6127360	35.04	244341	126	98.31	0.27	Maize	Zea mays	Poaceae	grainbin dust	USA	USA: IA	NA	NA
1.8903e+06	GCA_002550225.1	0	Bacillus wiedmannii AFS098222	5925901	34.93	61369	271	98.64	0.17	Soybean	Glycine max	Fabaceae	leaf	USA	USA: MN	NA	NA
2.5639e+06	GCA_004792225.1	0	bacterium M00.F.Ca.ET.146.01.1.1	6854297	63.19	352773	57	98.89	1.02	Chickpea	Cicer arietinum	Fabaceae	Root nodule	Ethiopia	Ethiopia: Benishangul Asosa Bambasi	NA	NA
2.5639e+06	GCA_004791775.1	0	bacterium M00.F.Ca.ET.152.01.1.1	7365275	62.76	453484	124	99.51	1.25	Chickpea	Cicer arietinum	Fabaceae	Root nodule	Ethiopia	Ethiopia: Amhara North Wollo Raya kobo	NA	NA
2.5639e+06	GCA_004792115.1	Y	bacterium M00.F.Ca.ET.155.01.1.1	7565233	63.05	471872	80	100	1.99	Chickpea	Cicer arietinum	Fabaceae	Root nodule	Ethiopia	Ethiopia: Oromiya S/W/Shewa Tullu bollo	NA	NA
2.5639e+06	GCA_004791885.1	0	bacterium M00.F.Ca.ET.157.01.1.1	6620838	63.25	307404	57	99.3	0.63	Chickpea	Cicer arietinum	Fabaceae	Root nodule	Ethiopia	Ethiopia: Amhara North Wollo Raya kobo	NA	NA
2.5639e+06	GCA_004791795.1	0	bacterium M00.F.Ca.ET.159.01.1.1	6809345	63.2	449348	60	99.3	1.02	Chickpea	Cicer arietinum	Fabaceae	Root nodule	Ethiopia	Ethiopia: Oromiya West Wellega Dembidolo	NA	NA
2.56391e+06	GCA_004794755.1	0	bacterium M00.F.Ca.ET.162.01.1.1	6959168	62.89	396405	79	99.51	1.84	Chickpea	Cicer arietinum	Fabaceae	Root nodule	Ethiopia	Ethiopia: SNNP Gurage Sodo	NA	NA
2.56391e+06	GCA_004791445.1	0	bacterium M00.F.Ca.ET.179.01.1.1	5497289	59.16	891813	38	99.91	2.59	Chickpea	Cicer arietinum	Fabaceae	Root nodule	Ethiopia	Ethiopia	NA	NA
2.56391e+06	GCA_004791735.1	Y	bacterium M00.F.Ca.ET.180.01.1.1	2870114	32.46	179023	69	99.45	3.35	Chickpea	Cicer arietinum	Fabaceae	Root nodule	Ethiopia	Ethiopia	NA	NA
2.56391e+06	GCA_004791075.1	0	bacterium M00.F.Ca.ET.191.01.1.1	7709615	63.05	471872	102	100	3.59	Chickpea	Cicer arietinum	Fabaceae	Root nodule	Ethiopia	Ethiopia	NA	NA
2.56391e+06	GCA_004790915.1	0	bacterium M00.F.Ca.ET.194.01.1.1	5631240	59.15	891813	45	99.91	2.96	Chickpea	Cicer arietinum	Fabaceae	Root nodule	Ethiopia	Ethiopia: Oromiya West shewa Holeta	NA	NA
2.56391e+06	GCA_004791255.1	Y	bacterium M00.F.Ca.ET.205.01.1.1	6891109	62.91	480064	68	99.51	0.86	Chickpea	Cicer arietinum	Fabaceae	Root nodule	Ethiopia	Ethiopia: Amhara South Wollo Kuter 8	NA	NA
2.56392e+06	GCA_004791125.1	0	bacterium M00.F.Ca.ET.221.01.1.1	6836232	63.25	505943	47	98.89	1.49	Chickpea	Cicer arietinum	Fabaceae	Root nodule	Ethiopia	Ethiopia: Oromiya East Wellega Sibu sire	NA	NA
2.56392e+06	GCA_004791505.1	0	bacterium M00.F.Ca.ET.222.01.1.1	6790757	63.28	396660	55	98.89	0.9	Chickpea	Cicer arietinum	Fabaceae	Root nodule	Ethiopia	Ethiopia: Oromiya East Wellega Sibu sire	NA	NA
2.56392e+06	GCA_004791145.1	0	bacterium M00.F.Ca.ET.227.01.1.1	6828680	63.21	347111	64	98.89	0.82	Chickpea	Cicer arietinum	Fabaceae	Root nodule	Ethiopia	Ethiopia: Benishangul Asosa Bambasi	NA	NA
2.56392e+06	GCA_004790965.1	0	bacterium M00.F.Ca.ET.228.01.1.1	7583523	63.05	471872	72	100	2.96	Chickpea	Cicer arietinum	Fabaceae	Root nodule	Ethiopia	Ethiopia	NA	NA
2.59964e+06	GCA_008253865.1	Y	Bosea sp. F3-2	7043791	65.42	6379363	3	99.37	0.97	Soybean	Glycine max	Fabaceae	rhizosphere soil	China	China: guangxi	NA	NA
1.73635e+06	GCF_001426225.1	Y	Bosea sp. Leaf344	4350923	68.18	1089449	16	98.75	0	Thale cress	Arabidopsis thaliana	Brassicaceae	leaf	Switzerland	Switzerland:Zurich	NA	NA
1.73652e+06	GCF_001429395.1	Y	Bosea sp. Root381	5690728	66.74	242655	45	99.37	0.42	Thale cress	Arabidopsis thaliana	Brassicaceae	root	Germany	Germany:Golm	NA	NA
1.73654e+06	GCF_001429505.1	Y	Bosea sp. Root483D1	6609529	66.41	788094	23	98.75	0.94	Thale cress	Arabidopsis thaliana	Brassicaceae	root	Germany	Germany:Cologne	NA	NA
1.73658e+06	GCA_001429415.1	Y	Bosea sp. Root670	5365412	66.27	513308	21	98.96	1.1	Thale cress	Arabidopsis thaliana	Brassicaceae	root	Germany	Germany:Cologne	NA	NA
Ga0365428	GCA_006717005.1	Y	Bosea vestrisii 3192	5893227	66.38	623021	19	99.37	0.31	sorghum	Sorghum bicolor	Poaceae	Sweet sorghum roots	USA	USA: Nebraska	41.2	-96.7
1.41928e+06	GCA_012689435.1	Y	Bradyrhizobium brasilense UFLA0613	9178787	63.75	98915	199	100	0.45	Soybean	Glycine max	Fabaceae	nodules	Brazil	Brazil:Minas Gerais	NA	NA
1.35548e+06	GCA_013390305.1	0	Bradyrhizobium diazoefficiens 113-2	8995154	64.1	8995154	1	99.89	0.3	Soybean	Glycine max	Fabaceae	Hunan Province China	China	China: Hunan Province	NA	NA
1.35548e+06	GCA_014163475.1	Y	Bradyrhizobium diazoefficiens F07S3	9432644	63.8	9432644	1	99.89	0.3	Soybean	Glycine max	Fabaceae	field soil of root nodule	Japan	Japan:Hokkaido	NA	NA
1.35548e+06	GCA_014163435.1	0	Bradyrhizobium diazoefficiens H12S4	9535585	63.78	9535585	1	99.89	0.45	Soybean	Glycine max	Fabaceae	field soil of root nodule	Japan	Japan:Hokkaido	NA	NA
1.35548e+06	GCA_014163455.1	0	Bradyrhizobium diazoefficiens HF08	9109292	63.94	9109292	1	99.89	0.3	Soybean	Glycine max	Fabaceae	field soil of root nodule	Japan	Japan:Hokkaido	NA	NA
1.35548e+06	GCA_014163415.1	0	Bradyrhizobium diazoefficiens HH15	9177979	63.96	9177979	1	99.89	0.45	Soybean	Glycine max	Fabaceae	field soil of root nodule	Japan	Japan:Hokkaido	NA	NA
1.35548e+06	GCA_003183845.1	0	Bradyrhizobium diazoefficiens XF7	9270175	63.89	9270175	1	99.89	0.3	Soybean	Glycine max	Fabaceae	root nodules	Japan	Japan: Hokkaido Obihiro	NA	NA
1.35548e+06	GCA_002531995.1	0	Bradyrhizobium diazoefficiens Y21	8941773	64.03	367887	131	99.89	0.3	Kidney bean	Phaseolus vulgaris	Fabaceae	root nodule	China	China: Yudu Jiangxi	NA	NA
29448.6	GCA_004152955.1	Y	Bradyrhizobium elkanii BR29	9196354	63.84	752582	46	100	0.22	Soybean	Glycine max	Fabaceae	nodules	Brazil	Brazil	NA	NA
398525	GCA_000379145.1	0	Bradyrhizobium elkanii USDA 76	9484767	63.72	9116505	2	100	0.6	Soybean	Glycine max	Fabaceae	Root nodule; Soil; Virginia	USA	USA: Virginia	38.88	-77.1068
375.122	GCA_013752735.1	Y	Bradyrhizobium japonicum 5038	9226248	63.66	9226248	1	100	0.22	Soybean	Glycine max	Fabaceae	root nodule	China	China: Harbin City Heilongjiang province	NA	NA
375.29	GCA_000807315.1	0	Bradyrhizobium japonicum E109	9224208	63.66	9224208	1	100	0.22	Soybean	Glycine max	Fabaceae	surface sterilized root nodules from soybean plants	Argentina	Hurlingam Buenos Aires	NA	NA
375.4	GCF_001887695.1	Y	Bradyrhizobium japonicum J5	10138651	63.31	10138651	1	100	4.5	Soybean	Glycine max	Fabaceae	root nodules	Japan	Japan: Hokkaido Shibetsu	NA	NA
224912	GCA_000011365.1	0	Bradyrhizobium japonicum USDA 110	9105828	64.06	9105828	1	99.89	0.3	Soybean	Glycine hispida	Fabaceae	Glycine hispida	USA	Florida USA	NA	NA
1.03886e+06	GCA_000374205.1	Y	Bradyrhizobium japonicum USDA 124	9002274	64.05	264768	123	100	0.78	Soybean	Glycine max	Fabaceae	Root nodule; Soil; Mississippi	USA	USA: Mississippi	33.424	-90.9151
1.03887e+06	GCA_000379585.1	Y	Bradyrhizobium japonicum WSM2793	8871253	63.53	207176	84	99.86	0.15	Soybean	Glycine max	Fabaceae	Root nodule; Soil; Onderstepoort	South Africa	South Africa	-25.639	28.172
931867	GCA_002532025.1	Y	Bradyrhizobium ottawaense L2	8797357	63.64	251037	166	99.96	0.11	Kidney bean	Phaseolus vulgaris	Fabaceae	root nodule	China	China: Shenyang Liaoning	NA	NA
515499	GCA_006483445.1	Y	Bradyrhizobium rifense SM32	6749210	64.12	36974	348	96.34	0.43	Rice	Oryza sativa	Poaceae	root	Japan	Japan: Okayama	NA	NA
1.40477e+06	GCA_002266435.1	Y	Bradyrhizobium sp. 2(2017)	7044517	64.66	7044517	1	99.96	0.67	Soybean	Glycine max	Fabaceae	root nodule from soybean plant inoculated with root zone soil from Amphicarpa bracteata	Canada	Canada: Aylmer Quebec	NA	NA
1.40437e+06	GCA_002266465.1	Y	Bradyrhizobium sp. 3(2017)	7039503	64.27	7039503	1	99.99	0.3	Soybean	Glycine max	Fabaceae	root nodule from soybean plant inoculated with root zone soil from Amphicarpa bracteata	Canada	Canada: Aylmer Quebec	NA	NA
142585	GCA_002532045.1	Y	Bradyrhizobium sp. C9	8428389	64.14	325395	75	99.59	1.04	Kidney bean	Phaseolus vulgaris	Fabaceae	root nodule	China	China: Chutan Jiangxi	NA	NA
1.73636e+06	GCF_001424605.1	Y	Bradyrhizobium sp. Leaf396	7709278	63.78	302212	66	100	0.84	Thale cress	Arabidopsis thaliana	Brassicaceae	leaf	Switzerland	Switzerland:Zurich	NA	NA
2.13395e+06	GCA_004634465.1	Y	Bradyrhizobium sp. MOS001	9053121	63.61	142074	180	100	0.07	Thale cress	Arabidopsis thaliana	Brassicaceae	root	Netherlands	Netherlands	NA	NA
2.13395e+06	GCA_003020115.1	Y	Bradyrhizobium sp. MOS002	7575111	63.59	452838	70	99.89	0.6	Thale cress	Arabidopsis thaliana	Brassicaceae	root	Netherlands	Netherlands	NA	NA
2.13395e+06	GCA_003020125.1	Y	Bradyrhizobium sp. MOS003	7261081	64.16	864091	24	99.8	1.41	Thale cress	Arabidopsis thaliana	Brassicaceae	root	Netherlands	Netherlands	NA	NA
2.13395e+06	GCA_003020075.1	Y	Bradyrhizobium sp. MOS004	7574276	64.49	289210	66	99.71	0.13	Thale cress	Arabidopsis thaliana	Brassicaceae	root	Netherlands	Netherlands	NA	NA
2.03545e+06	GCA_002531575.1	Y	Bradyrhizobium sp. Y36	7327521	64.98	217818	55	99.99	1.8	Kidney bean	Phaseolus vulgaris	Fabaceae	root nodule	China	China: Yudu Jiangxi	NA	NA
469009	GCA_003181115.1	Y	'Brassica napus' phytoplasma TW1'	743598	27.23	373899	5	96.43	0	Rapeseed	Brassica napus	Brassicaceae	floral tissue of an infected plant	Canada	Canada: Saskatoon	NA	NA
1.73629e+06	GCF_001423865.1	Y	Brevibacillus sp. Leaf182	6462714	47.28	348226	38	99.73	0	Thale cress	Arabidopsis thaliana	Brassicaceae	leaf	Switzerland	Switzerland:Zurich	NA	NA
Ga0255706	GCA_007828935.1	Y	Brevibacterium frigoritolerans 3612	5331395	40.55	1198667	15	98.91	1.37	brome grass	Triticum	Poaceae	brome grass roots	USA	NA	NA	NA
Ga0438563	Ga0438563	Y	Brevundimonas sp. 1080	3058286	66.14	1037650	6	99.68	0.65	sorghum	Sorghum bicolor	Poaceae	energy sorghum rhizosphere	USA	USA: Florence, South Carolina	34.29	-79.74
1.73628e+06	GCF_001423685.1	Y	Brevundimonas sp. Leaf168	2973636	66.39	349782	14	99.35	0.65	Thale cress	Arabidopsis thaliana	Brassicaceae	leaf	Switzerland	Switzerland:Zurich	NA	NA
1.73632e+06	GCF_001422455.1	Y	Brevundimonas sp. Leaf280	2882877	66.32	436056	9	99.68	0.32	Thale cress	Arabidopsis thaliana	Brassicaceae	leaf	Switzerland	Switzerland:Zurich	NA	NA
1.73635e+06	GCF_001424025.1	Y	Brevundimonas sp. Leaf363	3127470	68.55	1564472	7	99.35	0.65	Thale cress	Arabidopsis thaliana	Brassicaceae	leaf	Switzerland	Switzerland:Zurich	NA	NA
1.73644e+06	GCF_001425945.1	Y	Brevundimonas sp. Root1279	3425771	69.03	543284	11	99.35	0.65	Thale cress	Arabidopsis thaliana	Brassicaceae	root	Germany	Germany:Cologne	NA	NA
1.73657e+06	GCF_001427825.1	Y	Brevundimonas sp. Root608	2789653	68.97	372717	11	100	0.16	Thale cress	Arabidopsis thaliana	Brassicaceae	root	Germany	Germany:Cologne	NA	NA
41276.1	GCA_013314995.1	Y	Brevundimonas vesicularis USM1	3089804	66.21	141252	41	99.35	0.32	Bread wheat	Triticum aestivum	Poaceae	Rhizosphere of wheat	Ukraine	Ukraine:Kyiv	NA	NA
Ga0438599	Ga0438599	Y	Burkholderia ambifaria 566	7522202	66.65	628769	20	100	0.2	sorghum	Sorghum bicolor	Poaceae	sweet sorghum roots	USA	USA: Wann, Nebraska	41.1591	-96.4086
Ga0454168	Ga0454168	0	Burkholderia cenocepacia 574	7608790	66.83	332264	46	100	1.04	sorghum	Sorghum bicolor	Poaceae	sweet sorghum roots	USA	USA: Memphis, Nebraska	41.1591	-96.4086
95486.3	GCF_002007585.1	Y	Burkholderia cenocepacia CR318	7664894	66.84	3097552	3	99.87	4.5	Maize	Zea mays	Poaceae	Corn Root	Canada	Canada: London Ontario	NA	NA
406425	GCA_000019505.1	Y	Burkholderia cenocepacia MC0-3	7971389	66.6	3213911	3	100	0	Maize	Zea mays	Poaceae	soil associated with maize roots	NA	NA	NA	NA
Ga0365412	GCA_007829215.1	0	Burkholderia cepacia 561	8442785	66.59	387610	55	100	0.27	sorghum	Sorghum bicolor	Poaceae	Sweet sorghum roots	USA	USA: Nebraska	41.2	-96.7
488448	GCA_014773305.1	Y	Burkholderia contaminans OYA 0603	8589491	66.43	129727	141	100	0.4	Soybean	Glycine max	Fabaceae	rhizosphere	Nigeria	Nigeria: Ede	NA	NA
28095.6	GCA_013266815.1	Y	Burkholderia gladioli NF001	8161264	68.11	51166	328	100	1.79	Wheat	Triticum aestivum	Poaceae	kernel	China	China: Hubei	NA	NA
337.31	GCA_009931375.1	Y	Burkholderia glumae 257sh-1	6691685	68.21	3537953	4	99.55	0.74	Rice	Oryza sativa	Poaceae	panicle	USA	USA: Louisiana	NA	NA
1.17649e+06	GCF_000960995.1	0	Burkholderia glumae LMG 2196 = ATCC 33617	6820727	68.18	3659771	4	99.95	0.85	Rice	Oryza sativa	Poaceae	Oryza sativa grain	Japan	Japan: Ehime	NA	NA
396598	GCA_000172415.1	0	Burkholderia graminis C4D1M	7477263	62.87	196368	70	98.67	0.5	Maize	Zea mays	Poaceae	rhizoplane sample of a corn senescent root system	France	France: Cote Saint Andre	NA	NA
1.26829e+06	GCA_000341045.1	Y	Burkholderia kururiensis M130	7128857	65.02	1786458	9	99.55	1.88	Rice	Oryza sativa	Poaceae	surface sterilized rice roots	Brazil	Brazil	NA	NA
Ga0438577	Ga0438577	0	Burkholderia sp. 1263	7268108	63.49	450060	49	99.5	1.01	sorghum	Sorghum bicolor	Poaceae	transgenic sorghum/grain sorghum rhizosphere	USA	USA: Memphis, Nebraska	41.146	-96.436
Ga0438586	Ga0438586	0	Burkholderia sp. 1595	7360024	63.55	355383	55	99.5	2.87	sorghum	Sorghum bicolor	Poaceae	transgenic sorghum/grain sorghum rhizosphere	USA	USA: Memphis, Nebraska	41.146	-96.436
Ga0438593	Ga0438593	0	Burkholderia sp. 1988	7259641	63.57	394582	51	99.5	1.66	sorghum	Sorghum bicolor	Poaceae	transgenic sorghum/grain sorghum root	USA	USA: Memphis, Nebraska	41.146	-96.436
Ga0438600	Ga0438600	Y	Burkholderia sp. 567	7561269	66.6	526920	27	100	0.4	sorghum	Sorghum bicolor	Poaceae	sweet sorghum roots	USA	USA: Wann, Nebraska	41.1591	-96.4086
Ga0454166	Ga0454166	Y	Burkholderia sp. 571	7609577	66.83	332264	50	100	1.04	sorghum	Sorghum bicolor	Poaceae	sweet sorghum roots	USA	USA: Memphis, Nebraska	41.1591	-96.4086
Ga0438602	Ga0438602	Y	Burkholderia sp. 572	8785406	66.51	332772	67	100	0.2	sorghum	Sorghum bicolor	Poaceae	sweet sorghum roots	USA	USA: Wann, Nebraska	41.1591	-96.4086
Ga0365432	GCA_007829195.1	Y	Burkholderia sp. 604	6962147	63.72	312317	48	99.5	1.06	sorghum	Sorghum bicolor	Poaceae	Sweet sorghum root	USA	USA: Nebraska	41.2	-96.7
1.17863e+06	GCA_004368385.1	0	Burkholderia sp. B10	6801506	67.15	80140	184	100	0.04	Maize	Zea mays	Poaceae	rhizosphere	France	France	NA	NA
2.23413e+06	GCA_003294055.1	Y	Burkholderia sp. BE51	8933938	66.4	163153	143	100	0.05	Maize	Zea mays	Poaceae	the rhizosphere of maize shows a promising antifungal activity against different plant pathogen affected plant areaic fungi	France	France	NA	NA
416344	GCA_000262695.1	Y	Burkholderia sp. KJ006	6629912	67.18	2356985	4	100	0	Rice	Oryza sativa	Poaceae	rice root	South Korea	Korea	NA	NA
1.73629e+06	GCF_001424345.1	Y	Burkholderia sp. Leaf177	6804288	59.2	501580	26	98.49	1.87	Thale cress	Arabidopsis thaliana	Brassicaceae	leaf	Switzerland	Switzerland:Zurich	NA	NA
Ga0314249	GCA_007828315.1	Y	Burkholderia sp. SJZ089	8474373	67.89	293272	66	100	1.78	Beach grass	Ammophila breviligulata	Poaceae	rhizosphere soil	USA	NA	NA	NA
Ga0314250	GCA_007993885.1	0	Burkholderia sp. SJZ091	8308166	67.85	292645	71	100	1.78	Beach grass	Ammophila breviligulata	Poaceae	rhizosphere soil	USA	NA	NA	NA
Ga0314259	GCA_007828455.1	0	Burkholderia sp. SJZ115	8476311	67.89	292645	69	100	1.78	Beach grass	Ammophila breviligulata	Poaceae	rhizosphere soil	USA	NA	NA	NA
Ga0008010	GCA_000745665.1	0	Burkholderia sp. WP42	6763856	67.02	248310	45	100	0	Populus	Populus	Salicaceae	Populus leaf endosphere	USA	NA	NA	NA
Ga0438598	Ga0438598	0	Burkholderia territorii 565	7657547	66.77	501074	32	99.87	1.32	sorghum	Sorghum bicolor	Poaceae	sweet sorghum roots	USA	USA: Wann, Nebraska	41.1591	-96.4086
60552.6	GCA_006483485.1	Y	Burkholderia vietnamiensis SM62A	6674407	67.03	28134	409	97.02	0.23	Rice	Oryza sativa	Poaceae	root	Japan	Japan: okayama	NA	NA
Ga0008009	GCA_900102765.1	0	Burkholderia vietnamiensis WPB	6758425	67.03	290659	42	100	0	Populus	Populus	Salicaceae	Populus stem endosphere	USA	NA	NA	NA
Ga0304772	GCA_004343565.1	0	Burkholderia vietnamiensis WW_17	5725205	66.92	409651	34	100	0	willow	Salix sitchensis	Salicaceae	Salix sitchensis branch stem	USA	USA: Yakima, Washington	46.602	-120.506
37692.4	GCA_000026205.1	Y	Candidatus Phytoplasma mali AT	601943	21.39	601943	1	95.43	0	Apple	Malus domestica	Rosaceae	apple tree	Germany	Heidelberg Germany	NA	NA
Ga0365411	GCA_007828975.1	Y	Caulobacter henricii 536	5433759	68.86	266852	39	100	4.5	sorghum	Sorghum bicolor	Poaceae	Sweet sorghum roots	USA	USA: Nebraska	41.2	-96.7
Ga0008004	GCA_000745545.1	Y	Caulobacter henricii CF287	5994497	68.98	184780	57	100	0.32	Populus	Populus	Salicaceae	Populus root endosphere	USA	NA	NA	NA
Ga0008006	GCA_000744465.1	Y	Caulobacter henricii OK261	4980720	67.12	458178	21	99.68	1.68	Populus	Populus	Salicaceae	Populus root endosphere	USA	NA	NA	NA
Ga0008005	GCA_000745595.1	0	Caulobacter henricii YR570	5907401	69.02	185035	57	100	0.81	Populus	Populus	Salicaceae	Populus root endosphere	USA	NA	NA	NA
Ga0365442	GCA_007829255.1	0	Caulobacter rhizosphaerae 3260	5563326	68.71	329935	44	100	0.44	sorghum	Sorghum bicolor	Poaceae	Sweet sorghum soil	USA	USA: Nebraska	41.2	-96.7
Ga0438590	Ga0438590	Y	Caulobacter sp. 1776	5101314	67.98	513355	11	99.68	0.16	sorghum	Sorghum bicolor	Poaceae	transgenic sorghum/grain sorghum rhizosphere	USA	USA: Memphis, Nebraska	41.146	-96.436
Ga0008002	GCA_000799245.1	Y	Caulobacter sp. OV484	5179711	68.02	419940	17	99.68	0.32	Populus	Populus	Salicaceae	Populus root endosphere	USA	NA	NA	NA
2.54576e+06	GCA_013181195.1	Y	Caulobacter sp. RHG1	5633745	67.55	643962	19	100	0.97	Maize	Zea mays	Poaceae	Endosphere	Belgium	Belgium:Ghent	NA	NA
1.73647e+06	GCF_001426905.1	0	Caulobacter sp. Root1455	5083237	68.65	396853	26	100	0	Thale cress	Arabidopsis thaliana	Brassicaceae	root	Germany	Germany:Cologne	NA	NA
1.73647e+06	GCF_001426985.1	Y	Caulobacter sp. Root1472	5709804	68.51	166058	52	100	1.04	Thale cress	Arabidopsis thaliana	Brassicaceae	root	Germany	Germany:Cologne	NA	NA
1.73652e+06	GCF_001425725.1	Y	Caulobacter sp. Root342	5258820	68.08	999078	13	99.68	0.32	Thale cress	Arabidopsis thaliana	Brassicaceae	root	Germany	Germany:Cologne	NA	NA
1.73652e+06	GCF_001425745.1	0	Caulobacter sp. Root343	5357871	68.07	845423	12	99.68	0.73	Thale cress	Arabidopsis thaliana	Brassicaceae	root	Germany	Germany:Cologne	NA	NA
1.73655e+06	GCF_001427165.1	Y	Caulobacter sp. Root487D2Y	5093099	68.66	493756	16	100	0	Thale cress	Arabidopsis thaliana	Brassicaceae	root	Germany	Germany:Cologne	NA	NA
1.73658e+06	GCF_001427665.1	Y	Caulobacter sp. Root655	5218014	68.41	546540	27	100	0	Thale cress	Arabidopsis thaliana	Brassicaceae	root	Germany	Germany:Cologne	NA	NA
1.73634e+06	GCF_001424195.1	Y	Cellulomonas sp. Leaf334	4742537	72.31	944668	12	100	0	Thale cress	Arabidopsis thaliana	Brassicaceae	leaf	Germany	Germany:Tubingen	NA	NA
1.73636e+06	GCF_001424125.1	Y	Cellulomonas sp. Leaf395	4166651	71.77	783764	7	100	0.58	Thale cress	Arabidopsis thaliana	Brassicaceae	leaf	Switzerland	Switzerland:Zurich	NA	NA
1.73646e+06	GCF_001426725.1	Y	Cellulomonas sp. Root137	4392972	72.54	2637663	8	100	0	Thale cress	Arabidopsis thaliana	Brassicaceae	root	Germany	Germany:Cologne	NA	NA
1.73655e+06	GCF_001426705.1	Y	Cellulomonas sp. Root485	4654705	72.28	1148283	7	100	0	Thale cress	Arabidopsis thaliana	Brassicaceae	root	Germany	Germany:Cologne	NA	NA
Ga0314631	GCA_006715865.1	Y	Cellulomonas sp. SLBN-39	4147780	75.15	4147780	1	100	0	rice	Oryza sativa	Poaceae	Rice root	USA	USA: California	38.5376	-121.764
Ga0189689	GCA_004363885.1	Y	Cellvibrio sp. YR554	4690596	48.34	664301	30	100	0.36	Populus	Populus	Salicaceae	Populus root	USA	NA	NA	NA
Ga0365421	GCA_007994035.1	Y	Chitinophaga pinensis 1204	8318214	44.48	937116	41	99.84	0.93	sorghum	Sorghum bicolor	Poaceae	Sweet sorghum roots	USA	USA: Nebraska	41.2	-96.7
Ga0365422	GCA_007829335.1	Y	Chitinophaga polysaccharea 1209	7595395	46.61	621378	21	100	0.99	sorghum	Sorghum bicolor	Poaceae	Sweet sorghum roots	USA	USA: Nebraska	41.2	-96.7
Ga0365426	GCA_014190745.1	Y	Chitinophaga sancti 1232	8080116	44.25	2040560	17	100	0.95	sorghum	Sorghum bicolor	Poaceae	Sweet sorghum roots	USA	USA: Nebraska	41.2	-96.7
Ga0454193	Ga0454193	0	Chitinophaga sancti 3198	8057758	44.24	715608	31	100	1.15	sorghum	Sorghum bicolor	Poaceae	sweet sorghum roots	USA	USA: Memphis, Nebraska	41.1591	-96.4086
1.77868e+06	GCA_003443515.1	Y	Chromobacterium rhizoryzae JP2-74	5169057	62.88	5169057	1	98.72	1.82	Rice	Oryza sativa	Poaceae	rhizosphere	China	China: hangzhou	NA	NA
Ga0310716	GCA_006716485.1	Y	Chryseobacterium aquifrigidense 110	5133218	36.47	3372392	8	100	0.25	sorghum	Sorghum bicolor	Poaceae	sorghum rhizosphere	NA	NA	NA	NA
Ga0454419	Ga0454419	0	Chryseobacterium ginsenosidimutans 1394	3860339	35.56	401067	20	100	0	sorghum	Sorghum bicolor	Poaceae	transgenic sorghum/grain sorghum rhizosphere	USA	USA: Memphis, Nebraska	41.146	-96.436
253.2	GCF_002025665.1	Y	Chryseobacterium indologenes AA5	5314748	35.88	5314748	1	100	4.5	Maize	Zea mays	Poaceae	root	USA	USA:Boston	NA	NA
Ga0401542	GCA_003290185.1	Y	Chryseobacterium lathyri KCTC 22544	4857652	37.03	305116	53	99.93	0.25	Beach pea	Lathyrus japonicus	Fabaceae	Rhizosphere of sand dune plants	South Korea	South Korea: Chungnam Province	37.0016	126.541
Ga0255695	GCA_003384775.1	Y	Chryseobacterium sp. 1335	3855222	35.54	2880605	3	100	0	sorghum	Sorghum bicolor	Poaceae	sorghum rhizosphere	USA	NA	NA	NA
Ga0454441	Ga0454441	Y	Chryseobacterium sp. 2987	5164947	37.28	685642	23	99.51	0.25	maize	Zea mays	Poaceae	corn roots	USA	USA: Big Springs, Nebraska	41.1593	-102.026
Ga0007997	GCA_000746315.1	0	Chryseobacterium sp. CF284	4487904	36.6	94113	78	100	0	Populus	Populus	Salicaceae	Populus root endosphere	USA	NA	NA	NA
Ga0007998	GCA_000744495.1	Y	Chryseobacterium sp. CF299	4495830	36.61	101876	74	100	0	Populus	Populus	Salicaceae	Populus root endosphere	USA	NA	NA	NA
Ga0007988	GCA_000799515.1	Y	Chryseobacterium sp. CF356	3939663	34.83	139345	65	100	0	Populus	Populus	Salicaceae	Populus root rhizosphere	USA	NA	NA	NA
Ga0008000	GCA_000745535.1	Y	Chryseobacterium sp. CF365	5296881	35.88	179751	56	100	0.25	Populus	Populus	Salicaceae	Populus root rhizosphere	USA	NA	NA	NA
1.73629e+06	GCF_001424585.1	Y	Chryseobacterium sp. Leaf180	3353784	38.33	436909	15	100	0	Thale cress	Arabidopsis thaliana	Brassicaceae	leaf	Switzerland	Switzerland:Zurich	NA	NA
1.73567e+06	GCF_001421435.1	Y	Chryseobacterium sp. Leaf201	4338957	39.54	51686	144	100	0	Thale cress	Arabidopsis thaliana	Brassicaceae	leaf	Switzerland	Switzerland:Zurich	NA	NA
1.73636e+06	GCF_001424105.1	Y	Chryseobacterium sp. Leaf394	4318453	36.52	2347949	17	99.51	0	Thale cress	Arabidopsis thaliana	Brassicaceae	leaf	Switzerland	Switzerland:Zurich	NA	NA
1.73637e+06	GCF_001424145.1	Y	Chryseobacterium sp. Leaf404	3939915	36.69	576088	17	100	0	Thale cress	Arabidopsis thaliana	Brassicaceae	leaf	Switzerland	Switzerland:Zurich	NA	NA
1.73637e+06	GCF_001425355.1	Y	Chryseobacterium sp. Leaf405	4492507	34.27	623944	21	100	0	Thale cress	Arabidopsis thaliana	Brassicaceae	leaf	Switzerland	Switzerland:Zurich	NA	NA
Ga0008001	GCA_000745795.1	Y	Chryseobacterium sp. OV259	3032664	33.8	1543709	14	100	0.74	Populus	Populus	Salicaceae	Populus root rhizosphere	USA	NA	NA	NA
Ga0007993	GCA_900128945.1	Y	Chryseobacterium sp. OV279	5403181	37.9	1032635	11	99.93	0.25	Populus	Populus	Salicaceae	Populus root rhizosphere	USA	NA	NA	NA
Ga0007991	GCA_000799645.1	0	Chryseobacterium sp. OV705	5203023	36.19	187620	65	100	0.49	Populus	Populus	Salicaceae	Populus root rhizosphere	USA	NA	NA	NA
Ga0007992	GCA_000800075.1	Y	Chryseobacterium sp. OV715	5304711	38.06	280377	26	99.93	0.25	Populus	Populus	Salicaceae	Populus root rhizosphere	USA	NA	NA	NA
Ga0438201	GCA_017833095.1	Y	Chryseobacterium sp. PvR013	5530962	36.13	5530962	1	100	0.25	switch grass	Panicum virgatum	Poaceae	Switchgrass rhizosphere	USA	USA: Michigan	42.3956	-85.3757
2.01508e+06	GCA_002216065.1	Y	Chryseobacterium sp. T16E-39 T16E-39	4872888	35.22	4872888	1	99.39	0.49	Tomato	Solanum lycopersicum	Solanaceae	Root endosphere	South Korea	South Korea: Buyeo	NA	NA
Ga0007994	GCA_000799255.1	Y	Chryseobacterium sp. YR005	3789702	35.17	576660	19	99.93	0	Populus	Populus	Salicaceae	Populus root rhizosphere	USA	NA	NA	NA
Ga0007990	GCA_900176315.1	Y	Chryseobacterium sp. YR221	5014294	36.39	735351	16	100	0.25	Populus	Populus	Salicaceae	Populus root rhizosphere	USA	NA	NA	NA
Ga0007986	GCA_000799235.1	Y	Chryseobacterium sp. YR459	4969476	36.18	582708	20	100	0.25	Populus	Populus	Salicaceae	Populus root rhizosphere	USA	NA	NA	NA
Ga0007995	GCA_000799195.1	Y	Chryseobacterium sp. YR460	4629388	34.22	606656	16	100	0	Populus	Populus	Salicaceae	Populus root rhizosphere	USA	NA	NA	NA
Ga0007999	GCA_000799375.1	0	Chryseobacterium sp. YR477	5007281	36.56	1592492	8	100	0.25	Populus	Populus	Salicaceae	Populus root rhizosphere	USA	NA	NA	NA
Ga0007985	GCA_000799325.1	Y	Chryseobacterium sp. YR480	4978681	36.33	731292	18	100	0.37	Populus	Populus	Salicaceae	Populus root rhizosphere	USA	NA	NA	NA
Ga0007989	GCA_000799335.1	Y	Chryseobacterium sp. YR485	5166119	35.99	1486062	12	100	0.25	Populus	Populus	Salicaceae	Populus root rhizosphere	USA	NA	NA	NA
Ga0007996	GCA_000799455.1	Y	Chryseobacterium sp. YR561	4420269	34.49	405177	19	99.93	0	Populus	Populus	Salicaceae	Populus root endosphere	USA	NA	NA	NA
2.69737e+06	GCA_009905315.1	Y	Citrobacter sp. LUTT5	5034577	51.76	5034577	1	100	0.44	Potato	Solanum tuberosum	Solanaceae	rhizosphere	Tanzania	Tanzania	NA	NA
33014.1	GCA_003076355.1	Y	Clavibacter insidiosus ATCC 10253	3235785	72.87	3186916	2	99.49	1.11	Alfalfa	Medicago sativa	Fabaceae	pathogen affected plant area	USA	USA: Kansas	NA	NA
28447.1	GCA_002150995.1	Y	Clavibacter michiganensis CASJ009	3268273	73.57	3268273	1	96.94	0	Tomato	Solanum lycopersicum	Solanaceae	plant	USA	USA: California	NA	NA
28447.2	GCA_003576185.1	Y	Clavibacter michiganensis CFBP 7491	3288179	72.91	7007	754	98.18	0.88	Tomato	Solanum lycopersicum	Solanaceae	seed	NA	NA	NA	NA
Ga0438149	GCA_017876895.1	Y	Clavibacter michiganensis PvP036	3129984	73.59	3129984	1	99.49	0.13	switch grass	Panicum virgatum	Poaceae	Switchgrass leaf surface	USA	USA: Michigan	42.3956	-85.3757
Ga0438174	GCA_016907095.1	Y	Clavibacter michiganensis PvP097	3100314	73.56	3100314	1	99.49	0	switch grass	Panicum virgatum	Poaceae	Switchgrass leaf surface	USA	USA: Michigan	42.3956	-85.3757
Ga0438175	GCA_016907085.1	Y	Clavibacter michiganensis PvP098	3319545	73.09	3319545	1	99.49	0.83	switch grass	Panicum virgatum	Poaceae	Switchgrass leaf surface	USA	USA: Michigan	42.3956	-85.3757
1.402e+06	GCA_003576155.1	Y	Clavibacter michiganensis subsp. californiensis CFBP 8216	3193301	72.63	7975	692	97.35	1.26	Tomato	Solanum lycopersicum	Solanaceae	seed	USA	United States	NA	NA
33014.2	GCA_003693415.1	0	Clavibacter michiganensis subsp. insidiosus CFBP 2404	3291155	72.84	108536	63	99.49	1.11	Alfalfa	Medicago sativa	Fabaceae	pathogen affected plant area	USA	United States	NA	NA
33013.3	GCA_014893555.1	0	Clavibacter michiganensis subsp. michiganensis 1217	3305305	72.38	26032	227	98.48	0	Potato	Solanum tuberosum	Solanaceae	pathogen affected plant area	Russia	Russia: Kaliningrad region	NA	NA
33013.2	GCA_009793305.1	0	Clavibacter michiganensis subsp. michiganensis ARZ28	3281597	72.58	15055	434	99.24	0.76	Tomato	Solanum lycopersicum	Solanaceae	Plant	USA	USA	NA	NA
33013.2	GCA_009796155.1	0	Clavibacter michiganensis subsp. michiganensis ATCC 10202	3275372	72.57	18232	334	98.99	0	Tomato	Solanum lycopersicum	Solanaceae	pathogen affected plant area	NA	NA	NA	NA
33013.2	GCA_009793185.1	0	Clavibacter michiganensis subsp. michiganensis ATCC 14456	3296963	72.7	186317	41	99.49	0	Tomato	Solanum lycopersicum	Solanaceae	pathogen affected plant area	Italy	Italy	NA	NA
33014	GCA_002151105.1	0	Clavibacter michiganensis subsp. michiganensis CA00001	3466390	72.38	95272	107	99.49	2.92	Tomato	Solanum lycopersicum	Solanaceae	plant	USA	USA: California	NA	NA
33013.9	GCA_002150935.1	0	Clavibacter michiganensis subsp. michiganensis CASJ002	3284808	72.75	3284808	1	98.11	0	Tomato	Solanum lycopersicum	Solanaceae	plant	USA	USA: California	NA	NA
33014	GCA_002151065.1	0	Clavibacter michiganensis subsp. michiganensis CASJ003	3252315	72.63	17203	363	99.44	0.17	Tomato	Solanum lycopersicum	Solanaceae	plant	USA	USA: California	NA	NA
33013.1	GCA_002159015.1	0	Clavibacter michiganensis subsp. michiganensis CASJ004	3308147	72.52	14481	430	98.33	1.26	Tomato	Solanum lycopersicum	Solanaceae	plant	USA	USA: California	NA	NA
33013.9	GCA_002151055.1	0	Clavibacter michiganensis subsp. michiganensis CASJ005	3195950	72.44	16466	313	98.77	0.51	Tomato	Solanum lycopersicum	Solanaceae	plant	USA	USA: California	NA	NA
33013.9	GCA_002150945.1	0	Clavibacter michiganensis subsp. michiganensis CASJ006	3365919	72.64	3215422	2	97.98	0	Tomato	Solanum lycopersicum	Solanaceae	plant	USA	USA: California	NA	NA
33014	GCA_002151305.1	0	Clavibacter michiganensis subsp. michiganensis CASJ008	3387802	72.25	2059966	32	98.65	0.51	Tomato	Solanum lycopersicum	Solanaceae	plant	USA	USA: California	NA	NA
33013.9	GCA_002151005.1	0	Clavibacter michiganensis subsp. michiganensis CAYO001	3331441	72.68	3331441	1	99.49	0.84	Tomato	Solanum lycopersicum	Solanaceae	plant	USA	USA: California	NA	NA
33013.2	GCA_003697295.1	0	Clavibacter michiganensis subsp. michiganensis CFBP 4999	3369978	72.6	470783	27	99.49	0.76	Tomato	Solanum lycopersicum	Solanaceae	pathogen affected plant area	Hungary	Hungary	NA	NA
33013.2	GCA_009796125.1	0	Clavibacter michiganensis subsp. michiganensis CFBP1465	3328034	72.66	127804	66	99.49	0	Tomato	Solanum lycopersicum	Solanaceae	Plant	France	France	NA	NA
33013.2	GCA_009796145.1	0	Clavibacter michiganensis subsp. michiganensis CFBP1940	3296592	72.71	213601	35	99.49	0	Tomato	Solanum lycopersicum	Solanaceae	Plant	Spain	Spain	NA	NA
33013.2	GCA_009793285.1	0	Clavibacter michiganensis subsp. michiganensis CFBP2494	3316980	72.71	247148	39	99.49	0.51	Tomato	Solanum lycopersicum	Solanaceae	pathogen affected plant area	Algeria	Algeria	NA	NA
33013.2	GCA_009796175.1	0	Clavibacter michiganensis subsp. michiganensis CFBP2500	3305560	72.56	18192	332	99.49	0	Tomato	Solanum lycopersicum	Solanaceae	Plant	Algeria	Algeria	NA	NA
33013.2	GCA_009796185.1	0	Clavibacter michiganensis subsp. michiganensis CFBP5842	3343022	72.59	56685	127	99.49	0	Tomato	Solanum lycopersicum	Solanaceae	Plant	Brazil	Brazil	NA	NA
33013.2	GCA_009796005.1	0	Clavibacter michiganensis subsp. michiganensis CFBP6885	3327889	72.71	791554	25	99.49	0.51	Tomato	Solanum lycopersicum	Solanaceae	Plant	France	France	NA	NA
33013.2	GCA_009796225.1	0	Clavibacter michiganensis subsp. michiganensis CFBP7158	3285302	72.79	511187	23	99.49	0	Tomato	Solanum lycopersicum	Solanaceae	pathogen affected plant area	New Zealand	New Zealand	NA	NA
33013.2	GCA_009796245.1	0	Clavibacter michiganensis subsp. michiganensis CFBP7311	3301380	72.69	174366	46	99.49	0	Tomato	Solanum lycopersicum	Solanaceae	pathogen affected plant area	Morocco	Morocco	NA	NA
33013.2	GCA_009796265.1	0	Clavibacter michiganensis subsp. michiganensis CFBP7312	3319896	72.75	151287	43	99.49	0	Tomato	Solanum lycopersicum	Solanaceae	pathogen affected plant area	China	China	NA	NA
33013.2	GCA_009793205.1	0	Clavibacter michiganensis subsp. michiganensis CFBP7314	3268866	72.77	399369	30	99.49	0.76	Tomato	Solanum lycopersicum	Solanaceae	pathogen affected plant area	USA	USA	NA	NA
33013.2	GCA_009793195.1	0	Clavibacter michiganensis subsp. michiganensis CFBP7315	3311336	72.73	341712	31	99.49	0.51	Tomato	Solanum lycopersicum	Solanaceae	Plant	USA	USA	NA	NA
33013.2	GCA_009796015.1	0	Clavibacter michiganensis subsp. michiganensis CFBP7316	3258979	72.78	327493	29	99.49	0	Tomato	Solanum lycopersicum	Solanaceae	Plant	USA	USA	NA	NA
33013.2	GCA_009796045.1	0	Clavibacter michiganensis subsp. michiganensis CFBP7488	3299275	72.74	129635	55	99.49	0	Tomato	Solanum lycopersicum	Solanaceae	pathogen affected plant area	France	France	NA	NA
33013.2	GCA_009793225.1	0	Clavibacter michiganensis subsp. michiganensis CFBP7568	3347875	72.56	313355	61	99.49	0	Tomato	Solanum lycopersicum	Solanaceae	Plant	USA	USA	NA	NA
33013.2	GCA_009796075.1	0	Clavibacter michiganensis subsp. michiganensis CFBP7589	3316741	72.71	472445	35	99.49	0.51	Tomato	Solanum lycopersicum	Solanaceae	pathogen affected plant area	Belgium	Belgium	NA	NA
33013.3	GCA_011995665.1	Y	Clavibacter michiganensis subsp. michiganensis MSF322	3399199	72.61	3284014	3	99.49	0	Tomato	Solanum lycopersicum	Solanaceae	tomato with bacterial canker symptoms at Pichidegua	Chile	Chile: Maule Region	NA	NA
33013.2	GCA_009796055.1	0	Clavibacter michiganensis subsp. michiganensis NZ1811	3273907	72.6	19108	333	99.24	0.51	Tomato	Solanum lycopersicum	Solanaceae	pathogen affected plant area	New Zealand	New Zealand	NA	NA
33013.2	GCA_009792925.1	0	Clavibacter michiganensis subsp. michiganensis NZ2541	3321838	72.62	26602	228	99.49	0	Tomato	Solanum lycopersicum	Solanaceae	Plant	United Kingdom	United Kingdom	NA	NA
33013.2	GCA_009796095.1	0	Clavibacter michiganensis subsp. michiganensis NZ5026	3283188	72.64	21022	263	99.49	0	Tomato	Solanum lycopersicum	Solanaceae	Plant	USA	USA	NA	NA
33013.3	GCA_011995885.1	0	Clavibacter michiganensis subsp. michiganensis VL527	3396632	72.57	3321579	2	99.49	0.51	Tomato	Solanum lycopersicum	Solanaceae	tomato with bacterial canker symptoms at Limache	Chile	Chile: Valparaiso Region	NA	NA
31963.5	GCF_001643055.1	Y	Clavibacter michiganensis subsp. nebraskensis DOAB 395	3077355	72.92	188793	25	99.49	0	Maize	Zea mays	Poaceae	Leavs	Canada	Canada: Manitoba	NA	NA
31963.4	GCF_000966585.1	0	Clavibacter michiganensis subsp. nebraskensis DOAB 397	3059794	73.02	142187	28	99.49	0.07	Maize	Zea mays	Poaceae	Leaves	Canada	Canada: Manitoba	NA	NA
31965.3	GCF_001618005.1	Y	Clavibacter michiganensis subsp. tessellarius DOAB 609	3296908	73.22	103036	58	98.99	0.51	Bread wheat	Triticum aestivum	Poaceae	leaves	USA	USA: Sidney NE	NA	NA
Ga0437570	GCA_002240635.1	Y	Clavibacter michiganensis tessellarius ATCC 33566	3318535	73.65	3257645	2	99.49	4.5	wheat	Triticum aestivum	Poaceae	Plant leaves	USA	USA: Dearing, Kansas	37.0902	-95.7129
2.30172e+06	GCA_003576405.1	Y	Clavibacter sp. CFBP 8615	3129032	73.19	10064	536	98.93	0	Tomato	Solanum lycopersicum	Solanaceae	leaf	Iran	Iran	NA	NA
2.30172e+06	GCA_003576415.1	0	Clavibacter sp. CFBP 8616	3094659	73.05	6430	777	98.32	1.52	Tomato	Solanum lycopersicum	Solanaceae	leaf	Iran	Iran	NA	NA
Ga0365409	GCA_007829005.1	Y	Collimonas arenae 515	5376622	59.83	263756	41	99.47	0.5	Pearl millet	Cenchrus americanus	Poaceae	Pearl forage millet roots	USA	USA: Nebraska	41.2	-96.7
Ga0454195	Ga0454195	Y	Comamonas sediminis 4487	5073931	65.57	410486	30	99.84	0.12	sorghum	Sorghum bicolor	Poaceae	transgenic sorghum/grain sorghum rhizosphere	USA	USA: Memphis, Nebraska	41.146	-96.436
82541.2	GCA_013314895.1	Y	Cupriavidus gilardii USM5	5535898	67.17	194803	60	99.89	0.23	Bread wheat	Triticum aestivum	Poaceae	Rhizosphere of wheat	Ukraine	Ukraine:Kyiv	NA	NA
248026	GCA_006483415.1	Y	Cupriavidus pinatubonensis SM52	7550055	64.18	54394	321	99.43	1.38	Rice	Oryza sativa	Poaceae	root	Japan	Japan: Okayama	NA	NA
164547	GCA_013314905.1	Y	Cupriavidus taiwanensis USM6	6358134	67.7	76088	153	99.94	0.49	Bread wheat	Triticum aestivum	Poaceae	Rhizosphere of wheat	Ukraine	Ukraine:Kyiv	NA	NA
2036.3	GCF_001475775.1	Y	Curtobacterium citreum NS330	3453097	72.08	29468	239	97.38	0.88	Rice	Oryza sativa	Poaceae	seed	India	India	NA	NA
2035.5	GCA_000834535.1	0	Curtobacterium flaccumfaciens MEB126	3684420	70.93	91243	74	98.86	0.76	Thale cress	Arabidopsis thaliana	Brassicaceae	leaf	USA	USA: Michigan State University Extension Berrien County Michigan	NA	NA
138532	GCA_013348005.1	Y	Curtobacterium flaccumfaciens pv. flaccumfaciens Cff1037	3781436	70.91	3667996	2	98.48	1.01	Kidney bean	Phaseolus vulgaris	Fabaceae	pathogen affected plant area	Turkey	Turkey	NA	NA
33881.3	GCF_001475545.1	Y	Curtobacterium luteum NS184	3585292	71.32	44951	206	98.6	1.01	Rice	Oryza sativa	Poaceae	seed	India	India	NA	NA
Ga0438575	Ga0438575	0	Curtobacterium oceanosedimentum 1257	3384541	71.85	255276	28	100	0.51	sorghum	Sorghum bicolor	Poaceae	transgenic sorghum/grain sorghum rhizosphere	USA	USA: Memphis, Nebraska	41.146	-96.436
Ga0454184	Ga0454184	Y	Curtobacterium oceanosedimentum 1519	3486923	72.07	490070	20	100	0	sorghum	Sorghum bicolor	Poaceae	transgenic sorghum/grain sorghum rhizosphere	USA	USA: Memphis, Nebraska	41.146	-96.436
465820	GCF_001475745.1	Y	Curtobacterium oceanosedimentum NS263	3369825	71.8	44390	159	96.16	0.08	Rice	Oryza sativa	Poaceae	seed	India	India	NA	NA
465820	GCF_001476135.1	0	Curtobacterium oceanosedimentum NS359	3420440	71.68	39494	186	95.95	1.56	Rice	Oryza sativa	Poaceae	seed	India	India	NA	NA
69373.7	GCF_002025645.1	Y	Curtobacterium pusillum AA3	4541048	70.35	3973750	2	99.19	4.5	Maize	Zea mays	Poaceae	root	USA	USA:Boston	NA	NA
Ga0454177	Ga0454177	Y	Curtobacterium sp. 1310	3436050	72.02	888602	11	99.49	0	sorghum	Sorghum bicolor	Poaceae	transgenic sorghum/grain sorghum rhizosphere	USA	USA: Memphis, Nebraska	41.146	-96.436
Ga0454182	Ga0454182	0	Curtobacterium sp. 1517	3382763	71.87	414920	17	100	0.51	sorghum	Sorghum bicolor	Poaceae	transgenic sorghum/grain sorghum rhizosphere	USA	USA: Memphis, Nebraska	41.146	-96.436
Ga0438585	Ga0438585	Y	Curtobacterium sp. 1544	3877447	70.94	99292	61	98.99	0	sorghum	Sorghum bicolor	Poaceae	transgenic sorghum/grain sorghum rhizosphere	USA	USA: Memphis, Nebraska	41.146	-96.436
Ga0454200	Ga0454200	Y	Curtobacterium sp. 1909	3401437	71.8	890051	12	100	0.51	sorghum	Sorghum bicolor	Poaceae	transgenic sorghum/grain sorghum roots	USA	USA: Memphis, Nebraska	41.146	-96.436
Ga0454407	Ga0454407	Y	Curtobacterium sp. 320	3905917	71.44	265236	33	99.49	0	sorghum	Sorghum bicolor	Poaceae	sweet sorghum soil	USA	USA: Nebraska	41.1613	-96.4243
1.73628e+06	GCF_001424595.1	Y	Curtobacterium sp. Leaf154	3640711	70.93	461801	10	98.99	0.84	Thale cress	Arabidopsis thaliana	Brassicaceae	leaf	Switzerland	Switzerland:Zurich	NA	NA
1.73629e+06	GCF_001424385.1	Y	Curtobacterium sp. Leaf183	3580776	71.28	699744	12	98.99	0.56	Thale cress	Arabidopsis thaliana	Brassicaceae	leaf	Switzerland	Switzerland:Zurich	NA	NA
1.73631e+06	GCF_001422205.1	Y	Curtobacterium sp. Leaf261	3926430	70.54	605121	14	98.48	0.76	Thale cress	Arabidopsis thaliana	Brassicaceae	leaf	Switzerland	Switzerland:Zurich	NA	NA
1.73634e+06	GCF_001424185.1	Y	Deinococcus sp. Leaf326	4602077	67.4	272252	108	99.57	0.43	Thale cress	Arabidopsis thaliana	Brassicaceae	leaf	Switzerland	Switzerland:Zurich	NA	NA
Ga0222402	GCA_004346775.1	Y	Dermacoccus sp. SAI-028	3141763	69.02	3141763	1	100	4.5	sorghum	Sorghum bicolor	Poaceae	Sorghum roots	USA	USA: California	36.6008	-119.511
Ga0205213	Ga0205213	Y	Desulfofaba hansenii DSM 12642	6711283	53.05	67539	214	98.9	1.17	eelgrass	Zostera marina	Zosteraceae	surface-sterilized roots of the marine macrophyte Zostera marina	Denmark	NA	NA	NA
1.73637e+06	GCA_001425445.1	Y	Devosia sp. Leaf420	4219601	60.67	530384	16	99.32	0	Thale cress	Arabidopsis thaliana	Brassicaceae	leaf	Switzerland	Switzerland:Zurich	NA	NA
1.73623e+06	GCA_001421945.1	Y	Devosia sp. Leaf64	4252528	60.55	406640	24	99.32	0	Thale cress	Arabidopsis thaliana	Brassicaceae	leaf	Switzerland	Switzerland:Zurich	NA	NA
1.73642e+06	GCF_001424865.1	Y	Devosia sp. Root105	5850260	65.37	540839	21	99.03	1.43	Thale cress	Arabidopsis thaliana	Brassicaceae	root	Germany	Germany:Cologne	NA	NA
1.73653e+06	GCF_001425235.1	Y	Devosia sp. Root413D1	5851492	65.38	733612	14	99.44	1.43	Thale cress	Arabidopsis thaliana	Brassicaceae	root	Germany	Germany:Cologne	NA	NA
1.73654e+06	GCF_001426345.1	Y	Devosia sp. Root436	3919126	63.82	454968	16	99.04	0	Thale cress	Arabidopsis thaliana	Brassicaceae	root	Germany	Germany:Cologne	NA	NA
1.73658e+06	GCF_001427605.1	Y	Devosia sp. Root635	3816678	64.1	245232	24	99.25	0	Thale cress	Arabidopsis thaliana	Brassicaceae	root	Germany	Germany:Cologne	NA	NA
1.73659e+06	GCF_001427875.1	Y	Devosia sp. Root685	4397626	61.54	1440938	5	99.32	0.04	Thale cress	Arabidopsis thaliana	Brassicaceae	root	Germany	Germany:Cologne	NA	NA
204040	GCA_003403135.1	0	Dickeya dianthicola ME23	4909058	55.72	4909058	1	99.81	0.89	Potato	Solanum tuberosum	Solanaceae	pathogen affected plant area	USA	USA:Maine	NA	NA
1.30641e+06	GCF_000975305.1	Y	Dickeya dianthicola RNS04.9	4721506	55.96	4721506	1	99.81	0.56	Potato	Solanum tuberosum	Solanaceae	pathogen affected plant area	NA	NA	NA	NA
204040	GCA_003595005.1	0	Dickeya dianthicola S4.16.03.LID	4863939	55.68	71707	108	99.81	0.97	Potato	Solanum tuberosum	Solanaceae	Potato with blackleg symptoms	Morocco	Morocco: Larache	NA	NA
204040	GCA_003595075.1	0	Dickeya dianthicola S4.16.03.P2.4	4865147	55.67	92028	101	99.81	0.97	Potato	Solanum tuberosum	Solanaceae	Potato with blackleg symptoms	Morocco	Morocco: Larache	NA	NA
204040	GCA_003121805.1	0	Dickeya dianthicola SS70	4797592	55.94	177218	62	99.81	0.72	Potato	Solanum tuberosum	Solanaceae	Vascular tissue	Pakistan	Pakistan: Punjab	NA	NA
69223.1	GCA_014855505.1	Y	Dickeya paradisiaca A3967	4402645	54.45	266679	62	100	0.15	Tomato	Solanum lycopersicum	Solanaceae	pathogen affected plant area	France	France	NA	NA
1.08944e+06	GCA_014751545.1	0	Dickeya solani D12	4878698	56.24	423653	30	100	0.33	Potato	Solanum tuberosum	Solanaceae	pathogen affected plant area	Russia	Russia:Moscow Region	NA	NA
1.08944e+06	GCA_002924265.1	0	Dickeya solani F012	4879104	56.25	485648	24	100	0.33	Potato	Solanum tuberosum	Solanaceae	pathogen affected plant area	Russia	Russia:Voronezh Region	NA	NA
1.08944e+06	GCA_013339795.1	Y	Dickeya solani IFB0212	4909935	56.25	3946010	2	100	0.33	Potato	Solanum tuberosum	Solanaceae	pathogen affected plant area	Poland	Poland	NA	NA
1.08944e+06	GCA_013334185.1	0	Dickeya solani IFB0421	4934537	56.24	4934537	1	99.89	0.66	Potato	Solanum tuberosum	Solanaceae	pathogen affected plant area	Portugal	Portugal	NA	NA
1.08944e+06	GCF_001401705.1	0	Dickeya solani RNS 05.1.2A	4985571	56.13	305078	37	100	0.33	Potato	Solanum tuberosum	Solanaceae	pathogen affected plant area	France	France	NA	NA
1.08944e+06	GCF_001401695.1	0	Dickeya solani RNS 07.7.3B	4871815	56.24	485311	24	100	0.33	Potato	Solanum tuberosum	Solanaceae	pathogen affected plant area	France	France	NA	NA
1.23173e+06	GCA_000474655.1	0	Dickeya sp. D s0432-1	4904518	56.2	1562114	4	100	0.33	Potato	Solanum tuberosum	Solanaceae	stem	Finland	Finland: Helsinki	NA	NA
1.2404e+06	GCA_009372235.1	Y	Dickeya sp. ZYY5	4587177	53.35	327125	27	99.97	0.32	Rice	Oryza sativa	Poaceae	root	China	China:Hunan	NA	NA
204043	GCA_012278405.1	Y	Dickeya zeae EC2	4575125	53.34	4575125	1	99.97	0.37	Rice	Oryza sativa	Poaceae	pathogen affected plant area	China	China: Guangdong	NA	NA
Ga0325175	GCA_002887555.1	Y	Dickeya zeae MS2	4740052	53.45	4740052	1	99.97	1.3	banana	Musa acuminata	Musaceae	soft rot lesion of banana plant	China	Nansha District, Guangzhou, Guangdong	NA	NA
1.1753e+06	GCA_000264075.1	0	Dickeya zeae ZJU1202	4587105	53.36	242964	66	99.89	0.6	Rice	Oryza sativa	Poaceae	rice plant stem and root	China	China	NA	NA
762836	GCA_001758785.1	0	Duganella phyllosphaerae T54	6183250	63.68	81544	158	99.87	0.44	White Clover	Trifolium repens	Fabaceae	leaf surface	Germany	Germany: Hainich-Duen	NA	NA
Ga0365423	GCA_013408245.1	Y	Duganella sp. 1224	6108407	65.41	988937	20	99.92	0.67	sorghum	Sorghum bicolor	Poaceae	Sweet sorghum roots	USA	USA: Nebraska	41.2	-96.7
Ga0454180	Ga0454180	Y	Duganella sp. 1411	7633521	65.4	1233482	21	99.95	0.84	sorghum	Sorghum bicolor	Poaceae	transgenic sorghum/grain sorghum rhizosphere	USA	USA: Memphis, Nebraska	41.146	-96.436
Ga0454456	Ga0454456	Y	Duganella sp. 3397	5888696	63.71	823415	23	99.81	0	brome grass	Triticum	Poaceae	smooth brome grass roots	USA	USA: Nebraska	41.93	-101.929
Ga0189690	GCA_003259655.1	0	Duganella sp. GV039	6549249	62.67	955311	25	99.82	0.99	Populus	Populus	Salicaceae	Populus root	USA	NA	NA	NA
Ga0189691	GCA_003208105.1	Y	Duganella sp. GV053	6549408	62.67	955311	24	99.82	0.99	Populus	Populus	Salicaceae	Populus root	USA	NA	NA	NA
Ga0189692	GCA_003259495.1	0	Duganella sp. GV066	6549560	62.67	955305	24	99.82	0.99	Populus	Populus	Salicaceae	Populus root	USA	NA	NA	NA
Ga0189693	GCA_003217375.1	0	Duganella sp. GV083	6549566	62.67	955311	24	99.82	0.99	Populus	Populus	Salicaceae	Populus root	USA	NA	NA	NA
Ga0189694	GCA_003688795.1	0	Duganella sp. GV089	6549408	62.67	955311	24	99.82	0.99	Populus	Populus	Salicaceae	Populus root	USA	NA	NA	NA
1.73627e+06	GCF_001423125.1	Y	Duganella sp. Leaf126	5315014	65.11	519908	36	99.55	0.68	Thale cress	Arabidopsis thaliana	Brassicaceae	leaf	Switzerland	Switzerland:Zurich	NA	NA
1.73623e+06	GCF_001421905.1	Y	Duganella sp. Leaf61	6231257	63.52	467923	33	99.81	0.64	Thale cress	Arabidopsis thaliana	Brassicaceae	leaf	Switzerland	Switzerland:Zurich	NA	NA
1.73647e+06	GCF_001427305.1	Y	Duganella sp. Root1480D1	6603920	62.04	354768	50	99.82	1.48	Thale cress	Arabidopsis thaliana	Brassicaceae	root	Germany	Germany:Cologne	NA	NA
1.73649e+06	GCF_001428585.1	0	Duganella sp. Root198D2	6542676	62.33	318817	51	99.82	0.84	Thale cress	Arabidopsis thaliana	Brassicaceae	root	Germany	Germany:Cologne	NA	NA
1.73652e+06	GCF_001425005.1	Y	Duganella sp. Root336D2	6579467	62.32	420096	39	99.82	0.84	Thale cress	Arabidopsis thaliana	Brassicaceae	root	Germany	Germany:Cologne	NA	NA
471854	GCA_000023125.1	Y	Dyadobacter fermentans DSM 18053	6967790	51.54	6967790	1	98.72	0.3	Maize	Zea mays	Poaceae	surface sterilized stems of Zea mays however tests to determine whether this organism grows as an endophyte were inconclusive	NA	NA	NA	NA
1.7363e+06	GCF_001424405.1	Y	Dyadobacter sp. Leaf189	6065072	47	1221954	11	99.7	0.6	Thale cress	Arabidopsis thaliana	Brassicaceae	leaf	Switzerland	Switzerland:Zurich	NA	NA
Ga0438561	Ga0438561	Y	Dyella japonica 1073	5165703	63.81	687266	27	100	2.52	sorghum	Sorghum bicolor	Poaceae	energy sorghum roots	USA	USA: Florence, South Carolina	34.29	-79.74
Ga0189695	GCA_003688835.1	Y	Dyella sp. YR388	4747630	63.96	2649760	7	100	1.82	Populus	Populus	Salicaceae	Populus root	USA	NA	NA	NA
2.68156e+06	GCA_009904105.1	Y	Elizabethkingia argentiflava YB22	2702182	36.18	31643	213	100	0	Soybean	Glycine max	Fabaceae	pods	South Korea	South Korea: Hongcheon	NA	NA
Ga0189696	GCA_003053575.1	0	Elizabethkingia sp. YR191	4048139	35.61	471691	29	100	1.08	Populus	Populus	Salicaceae	Populus root	USA	NA	NA	NA
Ga0189697	GCA_003058195.1	Y	Elizabethkingia sp. YR214	4048577	35.61	479255	26	100	1.08	Populus	Populus	Salicaceae	Populus root	USA	NA	NA	NA
106592	GCA_009883655.1	Y	Ensifer adhaerens Corn53	7422972	62.25	4049947	3	99.86	1.73	Maize	Zea mays	Poaceae	the roots of corn plant	Canada	Canada: London	NA	NA
1.73644e+06	GCF_001425885.1	0	Ensifer sp. Root1252	7722068	61.13	285724	59	99.96	2.13	Thale cress	Arabidopsis thaliana	Brassicaceae	root	Germany	Germany:Cologne	NA	NA
1.73644e+06	GCF_001425225.1	0	Ensifer sp. Root127	7890716	61.02	297047	54	99.96	1.88	Thale cress	Arabidopsis thaliana	Brassicaceae	root	Germany	Germany:Cologne	NA	NA
1.73645e+06	GCA_001426365.1	0	Ensifer sp. Root1298	7473456	62.24	364351	39	99.86	2.03	Thale cress	Arabidopsis thaliana	Brassicaceae	root	Germany	Germany:Cologne	NA	NA
1.73645e+06	GCA_001426465.1	0	Ensifer sp. Root1312	7473610	62.24	377778	38	99.86	2.03	Thale cress	Arabidopsis thaliana	Brassicaceae	root	Germany	Germany:Cologne	NA	NA
1.73646e+06	GCF_001426785.1	Y	Ensifer sp. Root142	7756764	61.12	358824	49	99.96	1.03	Thale cress	Arabidopsis thaliana	Brassicaceae	root	Germany	Germany:Cologne	NA	NA
1.7365e+06	GCF_001428785.1	0	Ensifer sp. Root231	7717186	61.12	297351	40	99.96	1.68	Thale cress	Arabidopsis thaliana	Brassicaceae	root	Germany	Germany:Cologne	NA	NA
1.7365e+06	GCF_001429745.1	0	Ensifer sp. Root258	7729434	61.13	283169	53	99.96	1.83	Thale cress	Arabidopsis thaliana	Brassicaceae	root	Germany	Germany:Cologne	NA	NA
1.73651e+06	GCF_001429285.1	Y	Ensifer sp. Root278	7095460	62.06	386615	44	99.96	0.6	Thale cress	Arabidopsis thaliana	Brassicaceae	root	Germany	Germany:Cologne	NA	NA
1.73651e+06	GCF_001424825.1	0	Ensifer sp. Root31	8069654	60.97	258485	67	99.96	2	Thale cress	Arabidopsis thaliana	Brassicaceae	root	Germany	Germany:Golm	NA	NA
1.73653e+06	GCA_001426275.1	0	Ensifer sp. Root423	7306521	62.3	328275	47	99.56	2.32	Thale cress	Arabidopsis thaliana	Brassicaceae	root	Germany	Germany:Golm	NA	NA
1.73656e+06	GCA_001427045.1	0	Ensifer sp. Root558	7184309	62.35	484687	39	99.86	1.73	Thale cress	Arabidopsis thaliana	Brassicaceae	root	Germany	Germany:Cologne	NA	NA
1.7366e+06	GCA_001429125.1	0	Ensifer sp. Root74	7480339	62.24	331649	42	99.86	2.03	Thale cress	Arabidopsis thaliana	Brassicaceae	root	Germany	Germany:Cologne	NA	NA
1.73661e+06	GCA_001429005.1	0	Ensifer sp. Root954	7457049	62.24	338969	54	99.31	1.88	Thale cress	Arabidopsis thaliana	Brassicaceae	root	Germany	Germany:Cologne	NA	NA
Ga0255693	GCA_003634515.1	Y	Enterobacter asburiae 1216	4873073	55.89	522472	15	99.67	0.45	sorghum	Sorghum bicolor	Poaceae	sorghum roots	USA	NA	NA	NA
Ga0365417	GCA_011758755.1	Y	Enterobacter asburiae 609	4714306	55.82	683694	14	99	4.5	sorghum	Sorghum bicolor	Poaceae	Sweet sorghum roots	USA	USA: Nebraska	41.2	-96.7
61645.8	GCF_001475955.1	0	Enterobacter asburiae NS23	4716160	55.44	154724	102	99.63	0.42	Rice	Oryza sativa	Poaceae	seed	India	India	NA	NA
61645.8	GCF_001475795.1	0	Enterobacter asburiae NS34	4722850	55.45	165694	72	99.67	0.42	Rice	Oryza sativa	Poaceae	seed	India	India	NA	NA
61645.8	GCF_001475805.1	0	Enterobacter asburiae NS7	4728267	55.44	235927	69	99.67	0.38	Rice	Oryza sativa	Poaceae	seed	India	India	NA	NA
Ga0007984	GCA_000799205.1	Y	Enterobacter asburiae PDN3	4625174	55.93	2726074	13	99.07	0.43	Populus	Populus	Salicaceae	Populus stem endosphere	USA	NA	NA	NA
69218.4	GCF_001475535.1	0	Enterobacter cancerogenus NS104	4884126	55.58	261552	52	99.9	0.52	Rice	Oryza sativa	Poaceae	seed	India	India	NA	NA
69218.6	GCF_001475965.1	0	Enterobacter cancerogenus NS111	4874699	55.58	268762	49	99.9	0.52	Rice	Oryza sativa	Poaceae	seed	India	India	NA	NA
69218.5	GCF_001475565.1	0	Enterobacter cancerogenus NS188	4889753	55.57	254143	62	99.9	0.97	Rice	Oryza sativa	Poaceae	seed	India	India	NA	NA
69218.7	GCF_001475985.1	Y	Enterobacter cancerogenus NS31	4869467	55.59	261547	45	99.9	0.19	Rice	Oryza sativa	Poaceae	seed	India	India	NA	NA
550.11	GCF_002025685.1	Y	Enterobacter cloacae AA4	4799256	54.63	4799256	1	99.97	4.5	Maize	Zea mays	Poaceae	root	USA	USA:Boston	NA	NA
1.17793e+06	GCA_000264705.1	Y	Enterobacter cloacae subsp. cloacae GS1	4500707	55.51	267465	48	98.45	0.18	Rice	Oryza sativa	Poaceae	rice rhizosphere	India	India	NA	NA
1.17718e+06	GCA_000280495.1	0	Enterobacter radicincitans DSM 16656	6122453	53.7	5817639	3	99.57	2.71	Wheat	Triticum aestivum	Poaceae	the phyllosphere of winter wheat with plant growth promoting activities	Germany	Germany	NA	NA
559106	GCA_003353115.1	Y	Enterobacter sp. 9-2	4639830	53.22	258348	38	98.73	0.67	Rice	Oryza sativa	Poaceae	inside of rice root	China	China: Hainan Island	NA	NA
2.72413e+06	GCA_013282115.1	Y	Enterobacter sp. M4-VN	4754309	55.05	636975	18	99.7	0.14	Potato	Solanum tuberosum	Solanaceae	pathogen affected plant area	Vietnam	Viet Nam:Hanoi	NA	NA
1.29654e+06	GCF_001475615.1	0	Enterobacter xiangfangensis NS19	4731803	55.42	347372	75	99.59	0.38	Rice	Oryza sativa	Poaceae	seed	India	India	NA	NA
1.29654e+06	GCF_001475835.1	0	Enterobacter xiangfangensis NS24	4705385	55.46	109643	187	99.61	0.72	Rice	Oryza sativa	Poaceae	seed	India	India	NA	NA
1.29654e+06	GCF_001476005.1	0	Enterobacter xiangfangensis NS28	4736757	55.46	431385	38	99.67	0.68	Rice	Oryza sativa	Poaceae	seed	India	India	NA	NA
1.29654e+06	GCF_001475635.1	0	Enterobacter xiangfangensis NS29	4712123	55.44	160476	129	99.67	0.57	Rice	Oryza sativa	Poaceae	seed	India	India	NA	NA
1.29654e+06	GCF_001476035.1	0	Enterobacter xiangfangensis NS371	4725300	55.44	345357	30	99.67	0.38	Rice	Oryza sativa	Poaceae	seed	India	India	NA	NA
1.29654e+06	GCF_001475855.1	Y	Enterobacter xiangfangensis NS49	4719851	55.44	371391	33	99.67	0.38	Rice	Oryza sativa	Poaceae	seed	India	India	NA	NA
1.29654e+06	GCF_001476055.1	0	Enterobacter xiangfangensis NS57	4730229	55.44	265382	44	99.67	0.38	Rice	Oryza sativa	Poaceae	seed	India	India	NA	NA
1.29654e+06	GCF_001475645.1	0	Enterobacter xiangfangensis NS64	4723970	55.43	277091	76	99.45	0.38	Rice	Oryza sativa	Poaceae	seed	India	India	NA	NA
1.29654e+06	GCF_001475875.1	0	Enterobacter xiangfangensis NS75	4720133	55.44	131492	60	99.67	0.53	Rice	Oryza sativa	Poaceae	seed	India	India	NA	NA
1.29654e+06	GCF_001476065.1	0	Enterobacter xiangfangensis NS80	4722787	55.44	282477	32	99.67	0.38	Rice	Oryza sativa	Poaceae	seed	India	India	NA	NA
1.29654e+06	GCF_001476095.1	0	Enterobacter xiangfangensis RSA8	4707073	55.44	134845	172	99.47	0.83	Rice	Oryza sativa	Poaceae	seed	India	India	NA	NA
1351.18	GCA_004306085.1	Y	Enterococcus faecalis CECT 7121	2901597	37.33	386821	17	99.63	0	Maize	Zea mays	Poaceae	silage	Argentina	Argentina: Tandil	NA	NA
552.203	GCA_012368325.1	0	Erwinia amylovora 1279	3763017	53.51	196459	64	99.67	0	Apple	Malus domestica	Rosaceae	pathogen affected plant area	Canada	Canada: British Columbia	NA	NA
552.202	GCA_012368345.1	0	Erwinia amylovora 1280	3761797	53.51	172401	61	100	0	Apple	Malus domestica	Rosaceae	pathogen affected plant area	Canada	Canada: British Columbia	NA	NA
552.18	GCA_012367905.1	0	Erwinia amylovora 1400-1	3761441	53.52	151708	63	100	0	Apple	Malus domestica	Rosaceae	pathogen affected plant area	USA	USA: Washington	NA	NA
552.179	GCA_012367945.1	0	Erwinia amylovora 1400-2	3759962	53.53	107485	96	100	0	Apple	Malus domestica	Rosaceae	pathogen affected plant area	USA	USA: Washington	NA	NA
552.2	GCA_012368315.1	0	Erwinia amylovora 1476	3763804	53.52	141934	64	100	0	Apple	Malus domestica	Rosaceae	pathogen affected plant area	Canada	Canada: British Columbia	NA	NA
552.185	GCA_012367885.1	0	Erwinia amylovora 1477-1	3760040	53.51	151675	65	100	0	Apple	Malus domestica	Rosaceae	pathogen affected plant area	Canada	Canada: British Columbia	NA	NA
552.181	GCA_012367935.1	0	Erwinia amylovora 1478-2	3870080	53.55	135628	81	100	0	Apple	Malus domestica	Rosaceae	pathogen affected plant area	Canada	Canada: British Columbia	NA	NA
552.178	GCA_012367875.1	0	Erwinia amylovora 1480-3	3866019	53.55	135796	72	100	0	Apple	Malus domestica	Rosaceae	pathogen affected plant area	Canada	Canada: British Columbia	NA	NA
552.196	GCA_012368265.1	0	Erwinia amylovora 1486	3763875	53.52	137332	74	100	0	Apple	Malus domestica	Rosaceae	pathogen affected plant area	Canada	Canada: British Columbia	NA	NA
552.198	GCA_012368295.1	0	Erwinia amylovora 1581	3763099	53.53	181616	63	100	0	Apple	Malus domestica	Rosaceae	pathogen affected plant area	Canada	Canada: British Columbia	NA	NA
552.194	GCA_012368165.1	0	Erwinia amylovora 1602	3764340	53.53	139367	69	100	0	Apple	Malus domestica	Rosaceae	pathogen affected plant area	Canada	Canada: British Columbia	NA	NA
552.192	GCA_012368205.1	0	Erwinia amylovora 1609	3765206	53.52	193938	66	100	0	Apple	Malus domestica	Rosaceae	pathogen affected plant area	Canada	Canada: British Columbia	NA	NA
552.193	GCA_012368185.1	0	Erwinia amylovora 1612	3787324	53.47	131506	99	99.84	0	Apple	Malus domestica	Rosaceae	pathogen affected plant area	Canada	Canada: British Columbia	NA	NA
552.195	GCA_012368155.1	0	Erwinia amylovora 1617	3765145	53.52	139487	71	100	0	Apple	Malus domestica	Rosaceae	pathogen affected plant area	Canada	Canada: British Columbia	NA	NA
552.191	GCA_012368175.1	0	Erwinia amylovora 1619	3842175	53.59	151127	63	100	0.33	Apple	Malus domestica	Rosaceae	pathogen affected plant area	Canada	Canada: British Columbia	NA	NA
552.19	GCA_012368135.1	0	Erwinia amylovora 1668	3760416	53.53	140619	59	100	0	Apple	Malus domestica	Rosaceae	pathogen affected plant area	Canada	Canada: British Columbia	NA	NA
552.199	GCA_012368085.1	0	Erwinia amylovora 1680	3759916	53.52	137337	68	100	0	Apple	Malus domestica	Rosaceae	pathogen affected plant area	Canada	Canada: British Columbia	NA	NA
552.184	GCA_012368055.1	0	Erwinia amylovora 1686	3755139	53.52	151680	62	100	0	Apple	Malus domestica	Rosaceae	pathogen affected plant area	Canada	Canada: British Columbia	NA	NA
552.186	GCA_012368015.1	0	Erwinia amylovora 20070126	3789097	53.48	196540	62	100	0	Apple	Malus domestica	Rosaceae	pathogen affected plant area	USA	USA: Utah	NA	NA
552.188	GCA_012367995.1	Y	Erwinia amylovora 20070245	3757644	53.52	208496	59	100	0	Apple	Malus domestica	Rosaceae	pathogen affected plant area	USA	USA: Utah	NA	NA
552.173	GCA_012367845.1	0	Erwinia amylovora 214/07	3766532	53.52	139249	70	100	0	Apple	Malus domestica	Rosaceae	pathogen affected plant area	Germany	Germany	NA	NA
552.224	GCA_012371915.1	0	Erwinia amylovora 245/07	3765594	53.51	141885	65	100	0	Apple	Malus domestica	Rosaceae	pathogen affected plant area	Germany	Germany	NA	NA
552.183	GCA_012368065.1	0	Erwinia amylovora 2570	3761684	53.52	139197	65	100	0	Apple	Malus domestica	Rosaceae	pathogen affected plant area	Canada	Canada: British Columbia	NA	NA
552.172	GCA_012367805.1	0	Erwinia amylovora 3477-1	3761459	53.52	151698	64	100	0	Apple	Malus domestica	Rosaceae	pathogen affected plant area	Canada	Canada: British Columbia	NA	NA
552.223	GCA_012371855.1	0	Erwinia amylovora 3515-1	3764305	53.52	180898	65	100	0	Apple	Malus domestica	Rosaceae	pathogen affected plant area	Canada	Canada: British Columbia	NA	NA
552.222	GCA_012371865.1	0	Erwinia amylovora 39-I-II	3833507	53.55	151687	62	100	0	Apple	Malus domestica	Rosaceae	pathogen affected plant area	Canada	Canada: Ontario	NA	NA
552.175	GCA_012367705.1	0	Erwinia amylovora CFBP 1995	3833161	53.5	135675	78	100	0	Apple	Malus domestica	Rosaceae	pathogen affected plant area	France	France	NA	NA
552.168	GCA_012367685.1	0	Erwinia amylovora CFBP 2313	3820418	53.51	88566	134	100	0	Apple	Malus domestica	Rosaceae	pathogen affected plant area	France	France	NA	NA
552.22	GCA_012371795.1	0	Erwinia amylovora E2005A	3762558	53.52	141845	65	100	0	Apple	Malus domestica	Rosaceae	pathogen affected plant area	Canada	Canada: Ontario	NA	NA
552.164	GCA_012367575.1	0	Erwinia amylovora Ea116-5-29	3760055	53.52	196540	58	100	0	Apple	Malus domestica	Rosaceae	pathogen affected plant area	Canada	Canada: Ontario	NA	NA
552.156	GCA_012367535.1	0	Erwinia amylovora Ea123-5-51	3796731	53.52	157168	69	100	0	Apple	Malus domestica	Rosaceae	pathogen affected plant area	Canada	Canada: Ontario	NA	NA
552.217	GCA_012371695.1	0	Erwinia amylovora Ea17-1-1	3762284	53.52	143089	71	100	0	Apple	Malus domestica	Rosaceae	pathogen affected plant area	Canada	Canada: Ontario	NA	NA
552.15	GCA_012367375.1	0	Erwinia amylovora Ea29-7	3763091	53.51	196146	60	100	0	Apple	Malus domestica	Rosaceae	pathogen affected plant area	Canada	Canada: Ontario	NA	NA
552.154	GCA_012367355.1	0	Erwinia amylovora Ea315-1	3765966	53.52	151716	67	99.97	0	Apple	Malus domestica	Rosaceae	pathogen affected plant area	New Zealand	New Zealand	NA	NA
552.213	GCA_012371655.1	0	Erwinia amylovora Ea433	3776817	53.48	172061	68	100	0	Apple	Malus domestica	Rosaceae	pathogen affected plant area	Canada	Canada: Quebec	NA	NA
552.147	GCA_012367255.1	0	Erwinia amylovora Ea435	3763722	53.52	162090	59	100	0	Apple	Malus domestica	Rosaceae	pathogen affected plant area	Canada	Canada: Quebec	NA	NA
552.152	GCA_012367185.1	0	Erwinia amylovora Ea4-97	3766561	53.52	104694	108	100	0	Apple	Malus domestica	Rosaceae	pathogen affected plant area	Canada	Canada: New Brunswick	NA	NA
552.144	GCA_012367165.1	0	Erwinia amylovora Ea5-97	3765925	53.52	137349	71	100	0	Apple	Malus domestica	Rosaceae	pathogen affected plant area	Canada	Canada: Nova Scotia	NA	NA
552.216	GCA_012371685.1	0	Erwinia amylovora Ea6-4	3763583	53.52	151682	63	100	0	Apple	Malus domestica	Rosaceae	pathogen affected plant area	Canada	Canada: Ontario	NA	NA
552.142	GCA_012367125.1	0	Erwinia amylovora Ea6-97	3764644	53.52	151709	68	100	0	Apple	Malus domestica	Rosaceae	pathogen affected plant area	Canada	Canada: Nova Scotia	NA	NA
552.211	GCA_012371585.1	0	Erwinia amylovora Ea92-1-1	3763841	53.51	141823	62	100	0	Apple	Malus domestica	Rosaceae	pathogen affected plant area	Canada	Canada: Ontario	NA	NA
552.14	GCA_012367095.1	0	Erwinia amylovora Ea92-1-2	3765214	53.52	151722	59	100	0	Apple	Malus domestica	Rosaceae	pathogen affected plant area	Canada	Canada: Ontario	NA	NA
552.139	GCA_012367075.1	0	Erwinia amylovora EaA-11	3835784	53.52	34584	262	99.92	0.33	Apple	Malus domestica	Rosaceae	pathogen affected plant area	Lebanon	Lebanon	NA	NA
552.205	GCA_012371565.1	0	Erwinia amylovora EaB-110	3758231	53.54	155857	57	100	0	Apple	Malus domestica	Rosaceae	pathogen affected plant area	Lebanon	Lebanon	NA	NA
552.206	GCA_012371575.1	0	Erwinia amylovora EaD-7	3763356	53.51	151672	61	100	0	Apple	Malus domestica	Rosaceae	pathogen affected plant area	Canada	Canada: Ontario	NA	NA
552.204	GCA_012371555.1	0	Erwinia amylovora EaIF	3812388	53.36	129428	95	100	0.11	Apple	Malus domestica	Rosaceae	pathogen affected plant area	USA	USA: California	NA	NA
552.209	GCA_012371505.1	0	Erwinia amylovora Fb-97b	3762414	53.52	139244	65	100	0	Apple	Malus domestica	Rosaceae	pathogen affected plant area	New Zealand	New Zealand	NA	NA
552.136	GCA_012366995.1	0	Erwinia amylovora O-RG-21	3760046	53.53	197560	60	100	0	Apple	Malus domestica	Rosaceae	pathogen affected plant area	USA	USA: New York	NA	NA
552.133	GCA_012366965.1	0	Erwinia amylovora P-C-3b	3758622	53.52	137629	67	100	0	Apple	Malus domestica	Rosaceae	pathogen affected plant area	USA	USA: New York	NA	NA
1.61931e+06	GCA_014354075.1	0	Erwinia gerundensis Eg31-2	4724834	55.12	235056	107	99.92	0.92	Apple	Malus domestica	Rosaceae	fruit trees	Canada	Canada: Ontario	NA	NA
1.61931e+06	GCA_014353715.1	Y	Erwinia gerundensis Eg31-5	4556104	55.15	300411	64	100	0.51	Apple	Malus domestica	Rosaceae	fruit trees	Canada	Canada: Ontario	NA	NA
55211.8	GCA_003485445.1	0	Erwinia persicina B64	5070450	55.17	4795673	3	100	0.66	Onion	Allium cepa	Fabaceae	rotten onion bulb	South Korea	South Korea: Yeongam Jeollanam-do	NA	NA
55211.3	GCA_014839305.1	0	Erwinia persicina CFBP13732	5183088	55.1	237162	115	100	0.33	Rapeseed	Brassica napus	Brassicaceae	Seed	France	France	NA	NA
55211.3	GCA_014839215.1	Y	Erwinia persicina CFBP8767	5182457	55.1	237162	114	100	0.33	Rapeseed	Brassica napus	Brassicaceae	Seed	France	France	NA	NA
55211.3	GCA_014357465.1	0	Erwinia persicina DOAB1061	4891611	55.3	575008	26	99.67	0.41	Wheat	Triticum aestivum	Poaceae	necrotic leaf	Canada	Canada: Alberta	NA	NA
1.73623e+06	GCF_001422605.1	Y	Erwinia sp. Leaf53	5115519	59.08	483606	27	99.54	0.92	Thale cress	Arabidopsis thaliana	Brassicaceae	leaf	Switzerland	Switzerland:Zurich	NA	NA
465818	GCA_000026185.1	Y	Erwinia tasmaniensis Et1/99	4067864	53.39	3883467	6	99.67	0.02	Apple	Malus domestica	Rosaceae	apple flowers	Australia	Tasmania Australia	NA	NA
562.516	GCA_008824125.1	Y	Escherichia coli ecMN1F	4658503	50.79	4658503	1	99.97	0.33	Coffee	Coffea arabica	Rubiaceae	phyllosphere	Brazil	Brazil: Campinas	NA	NA
296996	GCF_001475665.1	0	Exiguobacterium indicum RSA11	3083061	47.27	109567	53	99.34	0	Rice	Oryza sativa	Poaceae	seed	India	India	NA	NA
296996	GCF_001475695.1	Y	Exiguobacterium indicum RSA42	3095093	47.35	69291	126	97.81	0.66	Rice	Oryza sativa	Poaceae	seed	India	India	NA	NA
1.73629e+06	GCF_001423925.1	Y	Exiguobacterium sp. Leaf187	3309560	46.7	1909678	16	99.34	0	Thale cress	Arabidopsis thaliana	Brassicaceae	leaf	Switzerland	Switzerland:Zurich	NA	NA
1.7363e+06	GCF_001423965.1	Y	Exiguobacterium sp. Leaf196	2975898	46.71	627137	13	99.34	0	Thale cress	Arabidopsis thaliana	Brassicaceae	leaf	Switzerland	Switzerland:Zurich	NA	NA
Ga0365438	GCA_007994055.1	Y	Filimonas endophytica 3197	6968812	46.5	556060	25	100	0.28	sorghum	Sorghum bicolor	Poaceae	Sweet sorghum root	USA	USA: Nebraska	41.2	-96.7
459527	GCA_004151235.1	Y	Flavobacterium anhuiense RCM74	5301041	33.99	206060	43	99.65	0.19	Tomato	Solanum lycopersicum	Solanaceae	rhizosphere	South Korea	South Korea: Busan	NA	NA
Ga0454464	Ga0454464	0	Flavobacterium arsenatis 3773	5286340	62.79	1613401	15	99.69	0.43	Meadow foxtail	Alopecurus pratensis	Poaceae	foxtail barley roots	USA	USA: Nebraska	41.879	-101.947
657326	GCA_004151245.1	Y	Flavobacterium beibuense RSKm HC5	3717788	37.93	318391	21	99.65	0.35	Tomato	Solanum lycopersicum	Solanaceae	rhizosphere	South Korea	South Korea: Busan	NA	NA
986.8	GCF_001879205.1	Y	Flavobacterium johnsoniae CI04	5492177	34.7	647735	13	99.65	4.5	Soybean	Glycine max	Fabaceae	the root of a soybean plant	USA	USA: Arlington WI	NA	NA
Ga0454473	Ga0454473	Y	Flavobacterium piscis 4129	5534354	33.85	269774	38	99.65	1	rye grass	Festuca bromoides	Poaceae	squirreltail roots	USA	USA: Nebraska	41.838	-101.993
Ga0454178	Ga0454178	Y	Flavobacterium sp. 1355	5166287	34.43	287089	31	99.65	1.55	sorghum	Sorghum bicolor	Poaceae	transgenic sorghum/grain sorghum rhizosphere	USA	USA: Memphis, Nebraska	41.146	-96.436
Ga0454212	Ga0454212	Y	Flavobacterium sp. 1750	5218588	33.98	1282136	14	99.65	0.81	sorghum	Sorghum bicolor	Poaceae	transgenic sorghum/grain sorghum rhizosphere	USA	USA: Memphis, Nebraska	41.146	-96.436
Ga0454406	Ga0454406	0	Flavobacterium sp. 260	3391018	72.03	256273	29	99.75	0	sorghum	Sorghum bicolor	Poaceae	sweet sorghum soil	USA	USA: Nebraska	41.1613	-96.4243
Ga0454438	Ga0454438	Y	Flavobacterium sp. 2755	5765973	33.66	528930	24	99.65	1.38	maize	Zea mays	Poaceae	corn rhizosphere	USA	USA: Big Springs, Nebraska	41.1593	-102.026
Ga0189698	GCA_003386855.1	Y	Flavobacterium sp. GV028	5432813	33.8	827296	12	99.65	0.76	Populus	Populus	Salicaceae	Populus root	USA	NA	NA	NA
Ga0189765	GCA_003688345.1	0	Flavobacterium sp. GV029	5433684	33.8	827294	12	99.65	0.76	Populus	Populus	Salicaceae	Populus root	USA	NA	NA	NA
Ga0189699	GCA_003208535.1	Y	Flavobacterium sp. GV030	6150075	33.44	294835	39	99.65	0.42	Populus	Populus	Salicaceae	Populus root	USA	NA	NA	NA
Ga0189700	GCA_004341805.1	0	Flavobacterium sp. GV063	6149845	33.44	276269	38	99.65	0.42	Populus	Populus	Salicaceae	Populus root	USA	NA	NA	NA
Ga0189701	GCA_003217415.1	0	Flavobacterium sp. GV069	6149495	33.44	276269	38	99.65	0.42	Populus	Populus	Salicaceae	Populus root	USA	NA	NA	NA
1.73635e+06	GCF_001423985.1	Y	Flavobacterium sp. Leaf359	3801380	37.91	572985	16	99.65	0.35	Thale cress	Arabidopsis thaliana	Brassicaceae	leaf	Switzerland	Switzerland:Zurich	NA	NA
1.73624e+06	GCF_001422725.1	Y	Flavobacterium sp. Leaf82	5674764	33.35	308751	37	99.65	0.55	Thale cress	Arabidopsis thaliana	Brassicaceae	leaf	Switzerland	Switzerland:Zurich	NA	NA
1.58752e+06	GCA_000834715.1	Y	Flavobacterium sp. MEB061	5747109	33.58	288355	49	99.65	2.08	Thale cress	Arabidopsis thaliana	Brassicaceae	leaf	USA	USA: Michigan State University Extension Berrien County Michigan	NA	NA
1.73649e+06	GCF_001428525.1	Y	Flavobacterium sp. Root186	5530138	33.74	515722	17	99.65	1.06	Thale cress	Arabidopsis thaliana	Brassicaceae	root	Germany	Germany:Cologne	NA	NA
1.73653e+06	GCF_001427905.1	Y	Flavobacterium sp. Root420	5627472	34.13	370611	34	99.65	0.14	Thale cress	Arabidopsis thaliana	Brassicaceae	root	Germany	Germany:Golm	NA	NA
1.73661e+06	GCF_001429765.1	Y	Flavobacterium sp. Root901	4986332	34.19	827579	12	99.65	0.49	Thale cress	Arabidopsis thaliana	Brassicaceae	root	Germany	Germany:Cologne	NA	NA
1.73661e+06	GCF_001429295.1	Y	Flavobacterium sp. Root935	5087956	33.58	1327108	13	99.29	0.62	Thale cress	Arabidopsis thaliana	Brassicaceae	root	Germany	Germany:Cologne	NA	NA
Ga0255691	GCA_004366435.1	Y	Flavobacterium sp. S87F.05.LMB.W.Kidney.N	4926114	33.43	769414	11	99.65	0.01	millet	Panicum miliaceum	Poaceae	millet roots	USA	NA	NA	NA
2.69221e+06	GCA_009826935.1	Y	Flavobacterium sp. Sd200	4528530	39.93	608269	32	99.65	0.53	Rice	Oryza sativa	Poaceae	rhizosphere soil	China	China: Hunan	NA	NA
1.56348e+06	GCA_004151275.1	Y	Flavobacterium sp. TCH3-2	2874246	34.61	116273	53	98.8	0	Tomato	Solanum lycopersicum	Solanaceae	rhizosphere	South Korea	South Korea: Busan	NA	NA
2.71088e+06	GCA_011030385.1	Y	Fluviicola sp. SGL-29	3717572	41.3	270618	30	100	0	Rice	Oryza sativa	Poaceae	rhizosphere soil	China	China: Heilongjiang province	NA	NA
Ga0074206	GCA_001421075.1	0	Frankia sp. CpI1-P	7619552	72.43	117618	143	98.63	0.55	Sweetfern	Comptonia peregrina	Myricaceae	Nodules of Comptonia peregrina	USA	Petersham, MA	NA	NA
Ga0051533	GCA_000948395.1	Y	Frankia torreyi CpI1-S	7624758	72.43	107928	153	98.56	0	Sweetfern	Comptonia peregrina	Myricaceae	Nodules of Comptonia peregrina	USA	Petersham, MA, USA	42.48	-72.2
1.73641e+06	GCA_001428405.1	Y	Frateuria sp. Soil773	4548162	68.96	392592	41	99.59	1.79	Thale cress	Arabidopsis thaliana	Brassicaceae	soil	Germany	Germany:Cologne	NA	NA
2.77403e+06	GCA_014839405.1	0	Frigoribacterium sp. CFBP 13605 CFBP13605	3326223	71.3	27898	229	98.48	0.42	Kidney bean	Phaseolus vulgaris	Fabaceae	Seed	France	France	NA	NA
2.77531e+06	GCA_014842245.1	0	Frigoribacterium sp. CFBP 13707 CFBP13707	3554678	72.91	520057	37	98.41	0.51	Rapeseed	Brassica napus	Brassicaceae	Seed	France	France	NA	NA
2.77531e+06	GCA_014842255.1	Y	Frigoribacterium sp. CFBP 13712 CFBP13712	3155852	70.85	467643	31	98.48	1.18	Rapeseed	Brassica napus	Brassicaceae	Seed	France	France	NA	NA
2.77529e+06	GCA_014841875.1	Y	Frigoribacterium sp. CFBP 13729 CFBP13729	3556539	72.37	842927	13	98.13	0.51	Rapeseed	Brassica napus	Brassicaceae	Seed	France	France	NA	NA
2.77528e+06	GCA_014841545.1	Y	Frigoribacterium sp. CFBP 8751 CFBP8751	3539903	70.99	730337	22	98.48	0.17	Rapeseed	Brassica napus	Brassicaceae	Seed	France	France	NA	NA
2.77529e+06	GCA_014841815.1	0	Frigoribacterium sp. CFBP 8754 CFBP8754	3385781	73.22	865073	17	97.22	0	Rapeseed	Brassica napus	Brassicaceae	Seed	France	France	NA	NA
2.77528e+06	GCA_014841655.1	Y	Frigoribacterium sp. CFBP 8759 CFBP8759	3401111	71.18	1030054	9	98.41	0.17	Rapeseed	Brassica napus	Brassicaceae	Seed	France	France	NA	NA
2.77527e+06	GCA_014841435.1	0	Frigoribacterium sp. CFBP 8766 CFBP8766	3559033	72.33	1238877	13	98.38	1.01	Rapeseed	Brassica napus	Brassicaceae	Seed	France	France	NA	NA
1.73628e+06	GCF_001423665.1	Y	Frigoribacterium sp. Leaf164	3287584	73.37	1695727	6	97.92	0	Thale cress	Arabidopsis thaliana	Brassicaceae	leaf	Switzerland	Switzerland:Zurich	NA	NA
1.73629e+06	GCF_001424285.1	0	Frigoribacterium sp. Leaf172	3246786	71.2	1144076	7	98.48	0.76	Thale cress	Arabidopsis thaliana	Brassicaceae	leaf	Switzerland	Switzerland:Zurich	NA	NA
1.73629e+06	GCF_001423905.1	Y	Frigoribacterium sp. Leaf186	3439013	71.47	1051558	17	98.15	0.34	Thale cress	Arabidopsis thaliana	Brassicaceae	leaf	Switzerland	Switzerland:Zurich	NA	NA
1.73631e+06	GCF_001422145.1	0	Frigoribacterium sp. Leaf254	3423974	71.28	2985947	4	98.99	0.42	Thale cress	Arabidopsis thaliana	Brassicaceae	leaf	Germany	Germany:Tubingen	NA	NA
1.73631e+06	GCF_001422285.1	Y	Frigoribacterium sp. Leaf263	3243570	71.2	869508	10	98.48	0.34	Thale cress	Arabidopsis thaliana	Brassicaceae	leaf	Switzerland	Switzerland:Zurich	NA	NA
1.73637e+06	GCF_001424645.1	Y	Frigoribacterium sp. Leaf415	3423183	71.28	3141079	4	98.99	0.42	Thale cress	Arabidopsis thaliana	Brassicaceae	leaf	Germany	Germany:Tubingen	NA	NA
1.73622e+06	GCF_001421865.1	0	Frigoribacterium sp. Leaf44	3373506	71.15	1227012	11	97.98	0.67	Thale cress	Arabidopsis thaliana	Brassicaceae	leaf	Switzerland	Switzerland:Zurich	NA	NA
1.73567e+06	GCF_001421165.1	0	Frigoribacterium sp. Leaf8	3328572	71.31	839735	12	98.4	0.34	Thale cress	Arabidopsis thaliana	Brassicaceae	leaf	Switzerland	Switzerland:Zurich	NA	NA
1.5899e+06	GCF_000878135.1	0	Frigoribacterium sp. MEB024	3406371	71.18	61600	131	98.99	0.42	Thale cress	Arabidopsis thaliana	Brassicaceae	leaf	USA	USA: Michigan State University Extension Berrien County Michigan	NA	NA
Ga0438195	GCA_017833115.1	Y	Frigoribacterium sp. PvP121	3294864	73.45	3294864	1	98.48	0	switch grass	Panicum virgatum	Poaceae	Switchgrass leaf surface	USA	USA: Michigan	42.3956	-85.3757
1.73633e+06	GCA_001423105.1	Y	Frondihabitans sp. Leaf304	3453774	67.64	2271794	5	98.4	0.76	Thale cress	Arabidopsis thaliana	Brassicaceae	leaf	Germany	Germany:Tubingen	NA	NA
1.73635e+06	GCA_001424455.1	Y	Geodermatophilus sp. Leaf369	4368819	74.04	1122580	8	99.06	0.88	Thale cress	Arabidopsis thaliana	Brassicaceae	leaf	Switzerland	Switzerland:Zurich	NA	NA
257438	GCA_008118345.1	Y	Gluconobacter thailandicus HD924	3649313	56.31	3382283	3	99.5	0	Bread wheat	Triticum aestivum	Poaceae	leaf	China	China:Henan	NA	NA
2.48735e+06	GCA_003797185.1	Y	Gordonia sp. RS15-1S	4519536	66.29	280595	30	99.82	0	Rice	Oryza sativa	Poaceae	surface-sterilized rice stems	Thailand	Thailand:Sisaket Province	NA	NA
1.6727e+06	GCA_009498735.1	Y	Gracilibacillus sp. TD8	4634286	37.51	215134	54	99.34	1.1	Rice	Oryza sativa	Poaceae	seed	China	China: Hunan	NA	NA
Ga0454408	Ga0454408	Y	Herbaspirillum frisingense 596	5567169	63.12	794656	12	99.87	0.4	sorghum	Sorghum bicolor	Poaceae	sweet sorghum roots	USA	USA: Nebraska	41.1591	-96.4086
92645.6	GCF_002025725.1	Y	Herbaspirillum frisingense AA6	5445269	65.1	5445269	1	99.92	4.5	Maize	Zea mays	Poaceae	root	USA	USA:Boston	NA	NA
Ga0365437	GCA_007829115.1	Y	Herbaspirillum hiltneri 3195	4955017	60.86	414948	28	99.48	0	sorghum	Sorghum bicolor	Poaceae	Sweet sorghum root	USA	USA: Nebraska	41.2	-96.7
Ga0365433	GCA_007829175.1	Y	Herbaspirillum huttiense 1147	5518009	62.95	336854	26	99.67	0.69	sorghum	Sorghum bicolor	Poaceae	Sweet sorghum root	USA	USA: Nebraska	41.2	-96.7
Ga0454206	Ga0454206	0	Herbaspirillum huttiense 611	5876334	62.62	931923	14	99.67	0	sorghum	Sorghum bicolor	Poaceae	sweet sorghum roots	USA	USA: Memphis, Nebraska	41.1591	-96.4086
Ga0438592	Ga0438592	Y	Herbaspirillum seropedicae 1977	5467269	63.49	326190	27	99.87	0.5	sorghum	Sorghum bicolor	Poaceae	transgenic sorghum/grain sorghum root	USA	USA: Memphis, Nebraska	41.146	-96.436
1.23583e+06	GCA_000300435.1	Y	Herbaspirillum seropedicae Os34	6122717	61.28	6122717	1	99.61	0.93	Rice	Oryza sativa	Poaceae	root	China	China: Zhejiang	NA	NA
1.23478e+06	GCA_000300415.1	0	Herbaspirillum seropedicae Os45	5633154	61.65	248240	67	96.17	1.02	Rice	Oryza sativa	Poaceae	root	China	China: Zhejiang	NA	NA
Ga0454170	Ga0454170	0	Herbaspirillum sp. 1050	6028872	62.46	890897	16	99.75	0	sorghum	Sorghum bicolor	Poaceae	energy sorghum roots	USA	USA: Florence, South Carolina	34.29	-79.74
Ga0454172	Ga0454172	Y	Herbaspirillum sp. 1130	6113573	62.43	892596	12	99.75	0	sorghum	Sorghum bicolor	Poaceae	energy sorghum roots	USA	USA: Florence, South Carolina	34.29	-79.74
Ga0454415	Ga0454415	0	Herbaspirillum sp. 1173	5946433	62.47	643708	20	99.87	0.2	sorghum	Sorghum bicolor	Poaceae	sweet sorghum roots	USA	USA: Nebraska	41.1591	-96.4086
Ga0454174	Ga0454174	0	Herbaspirillum sp. 1273	5884906	62.6	522308	25	99.67	0.6	sorghum	Sorghum bicolor	Poaceae	transgenic sorghum/grain sorghum rhizosphere	USA	USA: Memphis, Nebraska	41.146	-96.436
Ga0454186	Ga0454186	Y	Herbaspirillum sp. 1589	5931679	62.29	508474	17	99.67	0	sorghum	Sorghum bicolor	Poaceae	transgenic sorghum/grain sorghum rhizosphere	USA	USA: Memphis, Nebraska	41.146	-96.436
Ga0314252	GCA_007828355.1	Y	Herbaspirillum sp. SJZ099	4471946	63.25	529841	24	99.92	0.23	Beach grass	Ammophila breviligulata	Poaceae	rhizosphere soil	USA	NA	NA	NA
Ga0401611	GCA_014200775.1	0	Herbaspirillum sp. SJZ102	4577824	63.11	631875	12	99.85	0.53	Beach grass	Ammophila breviligulata	Poaceae	Isolated from rhizosphere soil	USA	NA	NA	NA
Ga0314256	GCA_006715495.1	0	Herbaspirillum sp. SJZ106	4576925	63.11	718178	14	99.85	0.53	Beach grass	Ammophila breviligulata	Poaceae	rhizosphere soil	USA	NA	NA	NA
Ga0314257	GCA_006715485.1	Y	Herbaspirillum sp. SJZ107	6724496	65.52	1881536	13	99.72	0.25	Beach grass	Ammophila breviligulata	Poaceae	rhizosphere soil	USA	NA	NA	NA
Ga0314261	GCA_006715445.1	0	Herbaspirillum sp. SJZ130	4576710	63.11	718281	14	99.85	0.53	Beach grass	Ammophila breviligulata	Poaceae	rhizosphere soil	USA	NA	NA	NA
Ga0007983	GCA_000799285.1	Y	Herbiconiux sp. YR403	3604039	62.04	482271	13	98.51	1.01	Populus	Populus	Salicaceae	Populus root endosphere	USA	NA	NA	NA
Ga0314652	GCA_006716675.1	Y	Humibacillus xanthopallidus SLBN-155	5266538	71.01	1577621	6	99.82	0	rice	Oryza sativa	Poaceae	Rice root	USA	USA: California	38.5376	-121.764
Ga0454477	Ga0454477	Y	Hydrogenophaga palleronii 4249	5560311	63.76	378934	27	98.82	0.5	rye grass	Festuca bromoides	Poaceae	squirreltail roots	USA	USA: Nebraska	41.838	-101.993
1.73649e+06	GCF_001428625.1	Y	Hydrogenophaga sp. Root209	5307743	65.11	415924	34	99.55	0.47	Thale cress	Arabidopsis thaliana	Brassicaceae	root	Germany	Germany:Golm	NA	NA
Ga0189702	GCA_003634355.1	Y	Hymenobacter sp. YR204	4215900	56.6	1562308	9	100	0.6	Populus	Populus	Salicaceae	Populus root	USA	NA	NA	NA
1.73642e+06	GCF_001424875.1	0	Kitasatospora sp. Root107	8168043	71.42	232323	73	100	0.53	Thale cress	Arabidopsis thaliana	Brassicaceae	root	Germany	Germany:Cologne	NA	NA
1.73649e+06	GCF_001429805.1	Y	Kitasatospora sp. Root187	7494243	71.47	298930	52	100	0.53	Thale cress	Arabidopsis thaliana	Brassicaceae	root	Germany	Germany:Cologne	NA	NA
507523	GCA_000019565.1	0	Klebsiella pneumoniae 342	5920257	56.87	5641239	3	100	0.27	Maize	Zea mays	Poaceae	the stem tissue of Zea mays	NA	NA	NA	NA
Ga0454421	Ga0454421	0	Klebsiella sp. 1400	5897419	55.43	420020	32	100	0.69	sorghum	Sorghum bicolor	Poaceae	transgenic sorghum/grain sorghum rhizosphere	USA	USA: Memphis, Nebraska	41.146	-96.436
2.78771e+06	GCA_015601345.1	Y	Klebsiella sp. BDA134-6	6061544	55.44	5912274	2	100	0.73	Rice	Oryza sativa	Poaceae	endophyte	NA	NA	NA	NA
2.69737e+06	GCA_009905335.1	Y	Klebsiella sp. MPUS7	5823634	55.9	5823634	1	100	0.43	Potato	Solanum tuberosum	Solanaceae	rhizosphere soil	Tanzania	Tanzania	NA	NA
Ga0454203	Ga0454203	Y	Klebsiella variicola 1431	5476410	57.28	381424	22	100	0.07	sorghum	Sorghum bicolor	Poaceae	transgenic sorghum/grain sorghum rhizosphere	USA	USA: Memphis, Nebraska	41.146	-96.436
2.70546e+06	GCA_011765685.1	Y	Kluyvera sp. PO2S7	5005459	54.88	5005459	1	99.28	0.42	Rice	Oryza sativa	Poaceae	plant	India	India:Manipur	NA	NA
37923.8	GCF_001476195.1	0	Kocuria kristinae RSA28	2296741	71.79	25292	159	96.69	0.99	Rice	Oryza sativa	Poaceae	seed	India	India	NA	NA
37923.6	GCF_001476145.1	0	Kocuria kristinae RSA5	2280770	71.77	21282	203	96.03	0.66	Rice	Oryza sativa	Poaceae	seed	India	India	NA	NA
37923.1	GCF_001477035.1	Y	Kocuria kristinae SA14	2216948	71.82	22988	174	96.03	0	Rice	Oryza sativa	Poaceae	seed	India	India	NA	NA
37923.9	GCF_001476205.1	0	Kocuria kristinae SA15	2265036	71.8	19130	211	96.03	0.44	Rice	Oryza sativa	Poaceae	seed	India	India	NA	NA
Ga0189703	GCA_003664065.1	Y	Kocuria sp. OV113	2780952	70.64	883262	14	98.68	0	Populus	Populus	Salicaceae	Populus root	USA	NA	NA	NA
497725	GCF_000958895.1	Y	Kosakonia oryzae KO348	5010628	53.85	172608	61	99.5	0.95	Rice	Oryza sativa	Poaceae	root	Italy	Italy	NA	NA
Ga0321441	GCA_001658025.2	Y	Kosakonia oryzae Ola 51	5416158	54.03	5416158	1	99.6	1.17	Rice	Oryza latifolia	Poaceae	Wild rice (Oryza latifolia) roots	China	Guangzhou, China	NA	NA
283687	GCF_001887675.1	0	Kosakonia radicincitans GXGL-4A	5687681	53.96	5687681	1	99.57	4.5	Maize	Zea mays	Poaceae	Rhizosphere	China	China: GuangXi	NA	NA
Ga0171643	GCA_001887675.1	Y	Kosakonia radicincitans GXGL-4A	5687681	53.96	5687681	1	99.57	1.75	maize	Zea mays	Poaceae	Rhizosphere from corn	China	China: GuangXi	25.2359	110.171
2.20282e+06	GCA_009935945.1	0	Kosakonia sp. MH5	5759387	53.93	483673	52	99.57	3.41	Chickpea	Cicer arietinum	Fabaceae	endophyte	Portugal	Portugal: Alentejo	NA	NA
Ga0454467	Ga0454467	Y	Leifsonia shinshuensis 3821	3788128	70.51	3788128	1	99.49	0.76	brome grass	Triticum	Poaceae	smooth brome grass roots	USA	USA: Nebraska	41.929	-101.929
Ga0454410	Ga0454410	Y	Leifsonia sp. 1010	3875751	69.86	2211577	7	99.49	0.34	sorghum	Sorghum bicolor	Poaceae	energy sorghum soil	USA	USA: Ithaca, New York	34.29	-79.74
Ga0438597	Ga0438597	Y	Leifsonia sp. 563	4020257	69.86	719949	9	99.49	0.25	sorghum	Sorghum bicolor	Poaceae	sweet sorghum roots	USA	USA: Wann, Nebraska	41.1591	-96.4086
Ga0401618	GCA_013410945.1	Y	Leifsonia sp. AK011	3013378	66.81	3005959	2	98.99	0.13	Beach grass	Ammophila breviligulata	Poaceae	Isolated from rhizosphere soil	USA	NA	NA	NA
2.22007e+06	GCA_003367665.1	Y	Leifsonia sp. ku-ls	4103528	71.01	278919	42	99.49	0.51	Rice	Oryza sativa	Poaceae	leaf	India	India	NA	NA
1.73631e+06	GCF_001422325.1	Y	Leifsonia sp. Leaf264	4540635	67.92	701121	11	98.99	0	Thale cress	Arabidopsis thaliana	Brassicaceae	leaf	Germany	Germany:Tubingen	NA	NA
1.73634e+06	GCF_001423545.1	Y	Leifsonia sp. Leaf325	3732125	68.71	1210241	5	98.99	0.51	Thale cress	Arabidopsis thaliana	Brassicaceae	leaf	Switzerland	Switzerland:Zurich	NA	NA
1.73634e+06	GCF_001423695.1	Y	Leifsonia sp. Leaf336	4157793	69.61	1337426	5	99.44	0.76	Thale cress	Arabidopsis thaliana	Brassicaceae	leaf	Germany	Germany:Tubingen	NA	NA
2.72491e+06	GCA_012317045.1	Y	Leifsonia sp. PS1209	4091164	69.08	4091164	1	99.49	0.84	Potato	Solanum tuberosum	Solanaceae	tuber	USA	USA: Ithaca New York	NA	NA
1.73643e+06	GCF_001424905.1	Y	Leifsonia sp. Root112D2	3406696	65.58	2957399	2	99.49	0	Thale cress	Arabidopsis thaliana	Brassicaceae	root	Germany	Germany:Cologne	NA	NA
1.73645e+06	GCF_001425325.1	0	Leifsonia sp. Root1293	3611286	68.25	2520499	2	98.99	0	Thale cress	Arabidopsis thaliana	Brassicaceae	root	Germany	Germany:Cologne	NA	NA
1.7365e+06	GCF_001428745.1	Y	Leifsonia sp. Root227	4067614	68.52	1071516	7	99.24	0.32	Thale cress	Arabidopsis thaliana	Brassicaceae	root	France	France	NA	NA
1.73653e+06	GCF_001425085.1	Y	Leifsonia sp. Root4	3867359	67.69	811021	7	99.41	1.01	Thale cress	Arabidopsis thaliana	Brassicaceae	root	Germany	Germany:Golm	NA	NA
1.73657e+06	GCF_001427485.1	Y	Leifsonia sp. Root60	3614809	68.25	2520966	4	98.99	0	Thale cress	Arabidopsis thaliana	Brassicaceae	root	Germany	Germany:Cologne	NA	NA
1.07999e+06	GCF_001477055.1	Y	Leucobacter chromiiresistens NS354	2794220	70.82	35220	193	95.03	0	Rice	Oryza sativa	Poaceae	seed	India	India	NA	NA
Ga0438581	Ga0438581	Y	Leuconostoc holzapfelii 1377	1953908	38.64	231857	13	99.33	0.56	sorghum	Sorghum bicolor	Poaceae	transgenic sorghum/grain sorghum rhizosphere	USA	USA: Memphis, Nebraska	41.146	-96.436
Ga0304825	GCA_004342265.1	Y	Luteibacter rhizovicinus LP_13_YM	4471323	63.01	562620	22	100	2.04	Lodgepole pine	Pinus contorta	Pinaceae	Lodgepole pine tissue	USA	USA: Yosemite National Park, California	37.6622	-119.62
Ga0454416	Ga0454416	Y	Luteibacter sp. 1214	4532964	64.99	524045	16	99.2	0.62	sorghum	Sorghum bicolor	Poaceae	sweet sorghum roots	USA	USA: Nebraska	41.1613	-96.4243
Ga0454442	Ga0454442	Y	Luteibacter sp. 3190	4232372	67.52	2180876	9	100	2.05	sorghum	Sorghum bicolor	Poaceae	sweet sorghum roots	USA	USA: Nebraska	41.1613	-96.4243
Ga0189704	GCA_003050935.1	Y	Luteibacter sp. OK325	4944499	64.13	447267	21	100	0.85	Populus	Populus	Salicaceae	Populus root	USA	NA	NA	NA
Ga0454192	Ga0454192	Y	Luteibacter yeojuensis 3191	4775606	66.32	508833	22	99.8	1.34	sorghum	Sorghum bicolor	Poaceae	sweet sorghum roots	USA	USA: Memphis, Nebraska	41.1591	-96.4086
Ga0365415	GCA_007829075.1	0	Luteibacter yeojuensis 583	4774720	66.32	504094	23	99.8	0	sorghum	Sorghum bicolor	Poaceae	Sweet sorghum roots	USA	USA: Nebraska	41.2	-96.7
Ga0454465	Ga0454465	Y	Luteimonas sp. 3794	3844312	67.38	261110	25	100	1.15	blue grass	Triticum	Poaceae	fowl bluegrass roots	USA	USA: Nebraska	41.879	-101.947
Ga0454471	Ga0454471	Y	Luteimonas terrae 4099	3969095	67.27	260968	27	100	0	wheatgrass	Triticum	Poaceae	western wheatgrass roots	USA	USA: Grant County, Nebraska	41.879	-101.947
Ga0365429	GCA_006789605.1	Y	Lysinibacillus fusiformis 3193	4697364	37.57	205478	41	99.34	0	sorghum	Sorghum bicolor	Poaceae	Sweet sorghum roots	USA	USA: Nebraska	41.2	-96.7
Ga0454175	Ga0454175	Y	Lysinibacillus macroides 1284	4684500	37.37	270115	35	99.34	0.55	sorghum	Sorghum bicolor	Poaceae	transgenic sorghum/grain sorghum rhizosphere	USA	USA: Memphis, Nebraska	41.146	-96.436
Ga0314654	GCA_013408285.1	Y	Lysinimonas sp. SLBN-160	3750023	69.85	3750023	1	98.99	0.51	rice	Oryza sativa	Poaceae	Rice root	USA	USA: California	38.5376	-121.764
1.73655e+06	GCF_001427225.1	Y	Lysobacter sp. Root494	3441323	65.27	744337	12	99.89	1.38	Thale cress	Arabidopsis thaliana	Brassicaceae	root	Germany	Germany:Cologne	NA	NA
1.73656e+06	GCF_001427065.1	0	Lysobacter sp. Root559	4424915	68.3	366565	18	99.89	1.19	Thale cress	Arabidopsis thaliana	Brassicaceae	root	Germany	Germany:Cologne	NA	NA
1.73657e+06	GCF_001427505.1	0	Lysobacter sp. Root604	4784122	68.36	1554439	16	100	1.21	Thale cress	Arabidopsis thaliana	Brassicaceae	root	Germany	Germany:Cologne	NA	NA
1.73658e+06	GCF_001427715.1	0	Lysobacter sp. Root667	4446529	68.33	526523	16	100	1.14	Thale cress	Arabidopsis thaliana	Brassicaceae	root	Germany	Germany:Cologne	NA	NA
1.73659e+06	GCF_001427785.1	Y	Lysobacter sp. Root690	6296053	66.16	876035	18	99.45	1.67	Thale cress	Arabidopsis thaliana	Brassicaceae	root	Germany	Germany:Cologne	NA	NA
1.7366e+06	GCF_001428685.1	0	Lysobacter sp. Root76	4361984	68.47	510486	11	100	1.14	Thale cress	Arabidopsis thaliana	Brassicaceae	root	Germany	Germany:Cologne	NA	NA
1.73661e+06	GCF_001429785.1	0	Lysobacter sp. Root916	4694283	68.41	667232	18	100	1.09	Thale cress	Arabidopsis thaliana	Brassicaceae	root	Germany	Germany:Cologne	NA	NA
1.73661e+06	GCF_001429315.1	Y	Lysobacter sp. Root96	4415595	68.43	956497	8	100	1.14	Thale cress	Arabidopsis thaliana	Brassicaceae	root	Germany	Germany:Cologne	NA	NA
1.73661e+06	GCF_001429345.1	Y	Lysobacter sp. Root983	4797149	68.3	1089193	22	100	1.09	Thale cress	Arabidopsis thaliana	Brassicaceae	root	Germany	Germany:Cologne	NA	NA
2.02786e+06	GCA_003425985.1	Y	Mariniflexile sp. TRM1-10	4858325	34.56	4858325	1	99.67	1.39	Tomato	Solanum lycopersicum	Solanaceae	tomato rhizosphere	NA	NA	NA	NA
1.73638e+06	GCA_001424755.1	Y	Marmoricola sp. Leaf446	3814797	73.38	693014	9	99.48	0	Thale cress	Arabidopsis thaliana	Brassicaceae	leaf	Switzerland	Switzerland:Zurich	NA	NA
2.77528e+06	GCA_014841505.1	0	Massilia sp. CFBP 13647 CFBP13647	6073959	64.78	159644	71	99.72	0.9	Rapeseed	Brassica napus	Brassicaceae	Seed	France	France	NA	NA
2.7753e+06	GCA_014842025.1	Y	Massilia sp. CFBP 13721 CFBP13721	6071750	64.78	202210	68	99.72	0.9	Rapeseed	Brassica napus	Brassicaceae	Seed	France	France	NA	NA
Ga0189705	GCA_003053825.1	Y	Massilia sp. GV016	6675882	66.02	689179	35	100	1	Populus	Populus	Salicaceae	Populus root	USA	NA	NA	NA
Ga0189706	GCA_003053665.1	0	Massilia sp. GV045	6718814	65.99	572391	35	100	1	Populus	Populus	Salicaceae	Populus root	USA	NA	NA	NA
Ga0189707	GCA_004341465.1	Y	Massilia sp. GV090	6630198	65.74	526147	39	99.95	0.98	Populus	Populus	Salicaceae	Populus root	USA	NA	NA	NA
Ga0189708	GCA_004343185.1	0	Massilia sp. GV097	6719714	65.99	572391	36	100	1	Populus	Populus	Salicaceae	Populus root	USA	NA	NA	NA
1.73627e+06	GCF_001424165.1	Y	Massilia sp. Leaf139	5387355	65.31	605961	28	99.8	1.05	Thale cress	Arabidopsis thaliana	Brassicaceae	leaf	Switzerland	Switzerland:Zurich	NA	NA
1.73646e+06	GCF_001426525.1	Y	Massilia sp. Root133	7145183	66.14	448868	36	100	1.17	Thale cress	Arabidopsis thaliana	Brassicaceae	root	Germany	Germany:Cologne	NA	NA
1.73647e+06	GCF_001427325.1	0	Massilia sp. Root1485	7251154	66.12	442861	38	100	1.77	Thale cress	Arabidopsis thaliana	Brassicaceae	root	Germany	Germany:Cologne	NA	NA
1.73652e+06	GCF_001425685.1	Y	Massilia sp. Root335	7110836	66.3	257663	71	99.25	2.02	Thale cress	Arabidopsis thaliana	Brassicaceae	root	Germany	Germany:Cologne	NA	NA
1.73652e+06	GCF_001425045.1	Y	Massilia sp. Root351	7207331	65.82	452524	36	99.87	1.84	Thale cress	Arabidopsis thaliana	Brassicaceae	root	Germany	Germany:Cologne	NA	NA
1.73653e+06	GCF_001425265.1	Y	Massilia sp. Root418	7272945	65.89	1129651	26	100	1.49	Thale cress	Arabidopsis thaliana	Brassicaceae	root	Germany	Germany:Cologne	NA	NA
682634	GCF_000474725.1	0	Mesorhizobium ciceri ca181	7041479	62	7041479	1	96.56	1.24	Chickpea	Cicer arietinum	Fabaceae	root nodule	India	India	NA	NA
39645.9	GCA_001618825.1	Y	Mesorhizobium ciceri CC1192	6943628	62.46	6295397	2	99.51	0	Chickpea	Cicer arietinum	Fabaceae	nodule	Israel	Israel	NA	NA
43617.5	GCA_002284565.1	Y	Mesorhizobium mediterraneum USDA 3392	7196835	62.01	269395	52	99.59	0.82	Chickpea	Cicer arietinum	Fabaceae	nodule	France	France	NA	NA
2.23353e+06	GCA_003289965.1	Y	Mesorhizobium sp. CNPSo 3140	6536078	63.73	776796	29	99.51	2.7	Kidney bean	Phaseolus vulgaris	Fabaceae	nodule	Brazil	Brazil	NA	NA
2.50053e+06	GCA_004010325.2	0	Mesorhizobium sp. M00.F.Ca.ET.216.01.1.1	7238285	62.13	212108	108	99.51	2.39	Chickpea	Cicer arietinum	Fabaceae	root nodule	Ethiopia	Ethiopia: Oromiya West shewa Holeta	NA	NA
2.50053e+06	GCA_004010315.2	0	Mesorhizobium sp. M00.F.Ca.ET.217.01.1.1	6923548	63.01	505293	57	99.92	2.39	Chickpea	Cicer arietinum	Fabaceae	root nodule	Ethiopia	Ethiopia: Oromiya Bale Goro	NA	NA
2.49675e+06	GCA_004023325.1	Y	Mesorhizobium sp. M1A.F.Ca.ET.072.01.1.1	7412989	62.67	17539	716	99.92	2.37	Chickpea	Cicer arietinum	Fabaceae	root nodule	Ethiopia	Ethiopia: Amhara North Gondar	NA	NA
2.49676e+06	GCA_003997285.1	0	Mesorhizobium sp. M1A.F.Ca.IN.020.03.1.1	6215359	63.34	14693	684	98.76	2.52	Chickpea	Cicer arietinum	Fabaceae	root nodule	India	India: Telangana Patancheru	NA	NA
2.49677e+06	GCA_004023205.1	0	Mesorhizobium sp. M1A.F.Ca.IN.020.03.2.1	6271473	63.28	22555	508	98.38	2.29	Chickpea	Cicer arietinum	Fabaceae	root nodule	India	India: Telangana Patancheru	NA	NA
2.49676e+06	GCA_003997315.1	0	Mesorhizobium sp. M1A.F.Ca.IN.020.04.1.1	6322258	63.29	28197	426	99.57	1.55	Chickpea	Cicer arietinum	Fabaceae	root nodule	India	India: Telangana Patancheru	NA	NA
2.49676e+06	GCA_004023225.1	0	Mesorhizobium sp. M1A.F.Ca.IN.020.30.1.1	6107094	63.32	82919	232	99.55	1.28	Chickpea	Cicer arietinum	Fabaceae	root nodule	India	India: Telangana Patancheru	NA	NA
2.49676e+06	GCA_004023275.1	0	Mesorhizobium sp. M1A.F.Ca.IN.020.32.1.1	6643098	63.18	38004	401	99.51	1.74	Chickpea	Cicer arietinum	Fabaceae	root nodule	India	India: Telangana Patancheru	NA	NA
2.49677e+06	GCA_003997635.1	0	Mesorhizobium sp. M1A.F.Ca.IN.022.02.1.1	6219781	63.28	27989	422	98.21	1.6	Chickpea	Cicer arietinum	Fabaceae	root nodule	India	India: Telangana Patancheru	NA	NA
2.49677e+06	GCA_003997565.1	0	Mesorhizobium sp. M1A.F.Ca.IN.022.04.1.1	6342645	63.28	14294	765	97.86	2.66	Chickpea	Cicer arietinum	Fabaceae	root nodule	India	India: Telangana Patancheru	NA	NA
2.49676e+06	GCA_003997775.1	0	Mesorhizobium sp. M1A.F.Ca.IN.022.05.2.1	6573167	63.18	21384	615	98.98	2.73	Chickpea	Cicer arietinum	Fabaceae	root nodule	India	India: Telangana Patancheru	NA	NA
2.49368e+06	GCA_003952605.1	0	Mesorhizobium sp. M1A.F.Ca.IN.022.06.1.1	6278406	63.28	6278406	1	97.77	0.55	Chickpea	Cicer arietinum	Fabaceae	root nodule	India	India: Telangana Patancheru	NA	NA
2.49677e+06	GCA_003997575.1	0	Mesorhizobium sp. M1A.F.Ca.IN.022.07.1.1	6357007	63.24	14952	731	98.03	1.71	Chickpea	Cicer arietinum	Fabaceae	root nodule	India	India: Telangana Patancheru	NA	NA
2.49367e+06	GCA_003952465.1	0	Mesorhizobium sp. M1B.F.Ca.ET.045.04.1.1	7779814	63.07	7779814	1	98.69	0.57	Chickpea	Cicer arietinum	Fabaceae	root nodule	Ethiopia	Ethiopia: Amhara North Gondar	NA	NA
2.56392e+06	GCA_004791725.1	0	Mesorhizobium sp. M1C.F.Ca.ET.144.01.1.1	6898628	63.54	179592	116	99.51	1.57	Chickpea	Cicer arietinum	Fabaceae	Root nodule	Ethiopia	Ethiopia: Amhara North Wollo Srinka Ag	NA	NA
2.56392e+06	GCA_004790955.1	0	Mesorhizobium sp. M1C.F.Ca.ET.176.01.1.1	6901077	63.54	179592	113	99.51	2.72	Chickpea	Cicer arietinum	Fabaceae	Root nodule	Ethiopia	Ethiopia: SNNP Gurage Sodo/Buee	NA	NA
2.56392e+06	GCA_004790905.1	0	Mesorhizobium sp. M1C.F.Ca.ET.187.01.1.1	7036190	63.54	179592	139	99.51	4.95	Chickpea	Cicer arietinum	Fabaceae	Root nodule	Ethiopia	Ethiopia: Amhara South Wollo Kombolcha	NA	NA
2.56392e+06	GCA_004791275.1	0	Mesorhizobium sp. M1C.F.Ca.ET.188.01.1.1	6883036	63.53	186816	108	99.51	2.47	Chickpea	Cicer arietinum	Fabaceae	Root nodule	Ethiopia	Ethiopia: Amhara South Wollo Tehule Dere	NA	NA
2.56393e+06	GCA_004791015.1	0	Mesorhizobium sp. M1C.F.Ca.ET.189.01.1.1	6894245	63.54	179592	116	99.51	1.26	Chickpea	Cicer arietinum	Fabaceae	Root nodule	Ethiopia	Ethiopia	NA	NA
2.56393e+06	GCA_004791105.1	0	Mesorhizobium sp. M1C.F.Ca.ET.193.01.1.1	6935695	63.53	179487	127	99.51	1.91	Chickpea	Cicer arietinum	Fabaceae	Root nodule	Ethiopia	Ethiopia: Oromiya West shewa Holeta	NA	NA
2.56393e+06	GCA_004791135.1	0	Mesorhizobium sp. M1C.F.Ca.ET.195.01.1.1	6952365	63.53	179487	125	99.51	2.7	Chickpea	Cicer arietinum	Fabaceae	Root nodule	Ethiopia	Ethiopia: Oromiya West shewa Holeta	NA	NA
2.56393e+06	GCA_004791055.1	0	Mesorhizobium sp. M1C.F.Ca.ET.196.01.1.1	6906348	63.54	179592	113	99.51	1.26	Chickpea	Cicer arietinum	Fabaceae	Root nodule	Ethiopia	Ethiopia: Oromiya West shewa Holeta	NA	NA
2.56393e+06	GCA_004791245.1	0	Mesorhizobium sp. M1C.F.Ca.ET.204.01.1.1	6966464	63.54	179592	122	99.51	2.42	Chickpea	Cicer arietinum	Fabaceae	Root nodule	Ethiopia	Ethiopia: Amhara South Wollo Ambasel	NA	NA
2.56393e+06	GCA_004791585.1	0	Mesorhizobium sp. M1C.F.Ca.ET.210.01.1.1	6814252	63.54	179592	105	99.51	1.67	Chickpea	Cicer arietinum	Fabaceae	Root nodule	Ethiopia	Ethiopia: Amhara South Wollo Kemse	NA	NA
2.50053e+06	GCA_004010295.2	0	Mesorhizobium sp. M1C.F.Ca.ET.212.01.1.1	7062119	63.54	179592	137	99.51	2.87	Chickpea	Cicer arietinum	Fabaceae	root nodule	Ethiopia	Ethiopia: Oromiya Bale Goro	NA	NA
2.49367e+06	GCA_003952385.1	0	Mesorhizobium sp. M1D.F.Ca.ET.043.01.1.1	7127907	63.4	7127907	1	98.69	0.37	Chickpea	Cicer arietinum	Fabaceae	root nodule	Ethiopia	Ethiopia: Amhara North Gondar	NA	NA
2.49667e+06	GCA_004021725.2	0	Mesorhizobium sp. M1D.F.Ca.ET.183.01.1.1	6814636	63.59	476123	77	99.51	1.55	Chickpea	Cicer arietinum	Fabaceae	root nodule	Ethiopia	Ethiopia: Oromiya West shewa Holeta	NA	NA
2.56393e+06	GCA_004791905.1	Y	Mesorhizobium sp. M1D.F.Ca.ET.184.01.1.1	6685615	63.6	476123	52	99.51	0.48	Chickpea	Cicer arietinum	Fabaceae	Root nodule	Ethiopia	Ethiopia: Oromiya West Wellega Dembidolo	NA	NA
2.56393e+06	GCA_004790975.1	0	Mesorhizobium sp. M1D.F.Ca.ET.234.01.1.1	6660880	63.66	476123	46	99.51	0.57	Chickpea	Cicer arietinum	Fabaceae	Root nodule	Ethiopia	Ethiopia	NA	NA
2.49367e+06	GCA_003952485.1	0	Mesorhizobium sp. M1E.F.Ca.ET.045.02.1.1	7348390	63.22	7348390	1	99.51	0.82	Chickpea	Cicer arietinum	Fabaceae	root nodule	Ethiopia	Ethiopia: Amhara North Gondar	NA	NA
2.49676e+06	GCA_003998015.1	0	Mesorhizobium sp. M2A.F.Ca.ET.015.02.1.1	6800575	63.57	27384	498	99	0.81	Chickpea	Cicer arietinum	Fabaceae	root nodule	Ethiopia	Ethiopia: Oromia West Shewa	NA	NA
2.49665e+06	GCA_003998265.1	0	Mesorhizobium sp. M2A.F.Ca.ET.017.03.2.1	6785254	63.54	18465	662	99.37	1.81	Chickpea	Cicer arietinum	Fabaceae	root nodule	Ethiopia	Ethiopia: Oromia West Shewa	NA	NA
2.49675e+06	GCA_003997405.1	Y	Mesorhizobium sp. M2A.F.Ca.ET.042.01.1.1	6969023	63.44	21061	643	98.67	1.52	Chickpea	Cicer arietinum	Fabaceae	root nodule	Ethiopia	Ethiopia: Amhara North Gondar	NA	NA
2.49367e+06	GCA_003952405.1	0	Mesorhizobium sp. M2A.F.Ca.ET.043.02.1.1	6700763	63.63	6700763	1	98.55	0.49	Chickpea	Cicer arietinum	Fabaceae	root nodule	Ethiopia	Ethiopia: Amhara North Gondar	NA	NA
2.49367e+06	GCA_003952445.1	Y	Mesorhizobium sp. M2A.F.Ca.ET.043.05.1.1	6749192	63.58	6749192	1	98.27	1.06	Chickpea	Cicer arietinum	Fabaceae	root nodule	Ethiopia	Ethiopia: Amhara North Gondar	NA	NA
2.49367e+06	GCA_003952425.1	Y	Mesorhizobium sp. M2A.F.Ca.ET.046.03.2.1	7372807	63.24	7372807	1	99.1	0	Chickpea	Cicer arietinum	Fabaceae	root nodule	Ethiopia	Ethiopia: Amhara North Gondar	NA	NA
2.56393e+06	GCA_004792235.1	0	Mesorhizobium sp. M2D.F.Ca.ET.147.01.1.1	6901219	63.18	352773	61	98.89	0.96	Chickpea	Cicer arietinum	Fabaceae	Root nodule	Ethiopia	Ethiopia: Benishangul Asosa Bambasi	NA	NA
2.50052e+06	GCA_004010455.2	0	Mesorhizobium sp. M2D.F.Ca.ET.153.01.1.1	6776161	63.26	445992	55	98.89	1.81	Chickpea	Cicer arietinum	Fabaceae	root nodule	Ethiopia	Ethiopia: Oromiya West Wellega Dembidolo	NA	NA
2.56394e+06	GCA_004791715.1	0	Mesorhizobium sp. M2D.F.Ca.ET.171.01.1.1	6874908	63.19	368134	61	98.89	0.55	Chickpea	Cicer arietinum	Fabaceae	Root nodule	Ethiopia	Ethiopia: Oromiya Bale Goro	NA	NA
2.56394e+06	GCA_004791985.1	0	Mesorhizobium sp. M2D.F.Ca.ET.178.01.1.1	7079850	63.2	368134	85	98.89	4.42	Chickpea	Cicer arietinum	Fabaceae	Root nodule	Ethiopia	Ethiopia: SNNP Gurage Sodo/kella	NA	NA
2.56394e+06	GCA_004791205.1	0	Mesorhizobium sp. M2D.F.Ca.ET.185.01.1.1	6841989	63.2	445992	58	98.89	1.45	Chickpea	Cicer arietinum	Fabaceae	Root nodule	Ethiopia	Ethiopia: Oromiya West shewa Holeta	NA	NA
2.56394e+06	GCA_004791325.1	0	Mesorhizobium sp. M2D.F.Ca.ET.206.01.1.1	6579571	63.41	464370	50	98.89	0.75	Chickpea	Cicer arietinum	Fabaceae	Root nodule	Ethiopia	Ethiopia: Oromiya West shewa Holeta	NA	NA
2.56394e+06	GCA_004791515.1	0	Mesorhizobium sp. M2D.F.Ca.ET.224.01.1.1	6724144	63.28	396660	50	98.89	0.61	Chickpea	Cicer arietinum	Fabaceae	Root nodule	Ethiopia	Ethiopia: Oromiya West shewa Holeta	NA	NA
2.56394e+06	GCA_004791235.1	0	Mesorhizobium sp. M2D.F.Ca.ET.225.01.1.1	6547891	63.39	375309	34	98.89	0.41	Chickpea	Cicer arietinum	Fabaceae	Root nodule	Ethiopia	Ethiopia: Oromiya East Wellega Sire	NA	NA
2.49667e+06	GCA_004022705.2	Y	Mesorhizobium sp. M2D.F.Ca.ET.226.01.1.1	6867388	63.19	445990	49	98.89	0.41	Chickpea	Cicer arietinum	Fabaceae	root nodule	Ethiopia	Ethiopia: Oromiya East Wellega Sibu sire	NA	NA
2.56394e+06	GCA_004791305.1	0	Mesorhizobium sp. M2D.F.Ca.ET.233.01.1.1	6831344	63.21	324856	57	98.89	1.23	Chickpea	Cicer arietinum	Fabaceae	Root nodule	Ethiopia	Ethiopia: Benishangul Asosa Bambasi	NA	NA
2.50052e+06	GCA_004010405.2	0	Mesorhizobium sp. M2E.F.Ca.ET.154.01.1.1	8088555	63.23	1012912	108	99.51	4.12	Chickpea	Cicer arietinum	Fabaceae	root nodule	Ethiopia	Ethiopia: Benishangul Asosa Bambasi	NA	NA
2.50052e+06	GCA_004010465.2	Y	Mesorhizobium sp. M2E.F.Ca.ET.166.01.1.1	7926032	63.24	885201	65	99.51	0.98	Chickpea	Cicer arietinum	Fabaceae	root nodule	Ethiopia	Ethiopia: Amhara South Wollo Haburu	NA	NA
2.50053e+06	GCA_004016445.2	0	Mesorhizobium sp. M2E.F.Ca.ET.219.01.1.1	7307914	63.34	583897	42	99.51	1.44	Chickpea	Cicer arietinum	Fabaceae	root nodule	Ethiopia	Ethiopia	NA	NA
2.49368e+06	GCA_003952525.1	Y	Mesorhizobium sp. M3A.F.Ca.ET.080.04.2.1	6165597	63.3	6165597	1	98.96	0	Chickpea	Cicer arietinum	Fabaceae	root nodule	Ethiopia	Ethiopia: Wollo	NA	NA
2.56394e+06	GCA_004791955.1	0	Mesorhizobium sp. M3A.F.Ca.ET.174.01.1.1	6580790	63.17	446262	57	99.51	2.13	Chickpea	Cicer arietinum	Fabaceae	Root nodule	Ethiopia	Ethiopia: Oromiya East Wellega Sire	NA	NA
2.56395e+06	GCA_004791945.1	0	Mesorhizobium sp. M3A.F.Ca.ET.175.01.1.1	6477897	63.18	424267	62	99.51	0.73	Chickpea	Cicer arietinum	Fabaceae	Root nodule	Ethiopia	Ethiopia: Amhara South Wollo Ambasel	NA	NA
2.49665e+06	GCA_003998845.1	0	Mesorhizobium sp. M4A.F.Ca.ET.022.05.2.1	6787678	63.56	13498	828	98.51	2.01	Chickpea	Cicer arietinum	Fabaceae	root nodule	Ethiopia	Ethiopia: Amhara East Gojjam	NA	NA
2.49676e+06	GCA_004023345.1	0	Mesorhizobium sp. M4B.F.Ca.ET.013.02.1.1	6801539	63.83	16200	783	97.64	1.77	Chickpea	Cicer arietinum	Fabaceae	root nodule	Ethiopia	Ethiopia: Oromia West Shewa	NA	NA
2.49665e+06	GCA_003998955.1	0	Mesorhizobium sp. M4B.F.Ca.ET.017.02.2.1	6729568	63.94	15239	703	99.12	1.87	Chickpea	Cicer arietinum	Fabaceae	root nodule	Ethiopia	Ethiopia: Oromia West Shewa	NA	NA
2.49368e+06	GCA_003952505.1	0	Mesorhizobium sp. M4B.F.Ca.ET.058.02.1.1	6461656	63.73	6461656	1	98.96	1.07	Chickpea	Cicer arietinum	Fabaceae	root nodule	Ethiopia	Ethiopia: Amhara South Gonder	NA	NA
2.56395e+06	GCA_004792275.1	0	Mesorhizobium sp. M4B.F.Ca.ET.143.01.1.1	7416538	63.6	458559	80	99.92	2.25	Chickpea	Cicer arietinum	Fabaceae	Root nodule	Ethiopia	Ethiopia: Oromiya Bale Goro	NA	NA
2.56395e+06	GCA_004791805.1	0	Mesorhizobium sp. M4B.F.Ca.ET.150.01.1.1	6922523	63.83	350328	61	99.92	1.4	Chickpea	Cicer arietinum	Fabaceae	Root nodule	Ethiopia	Ethiopia: Oromiya S/W/Shewa Illu	NA	NA
2.56395e+06	GCA_004791855.1	0	Mesorhizobium sp. M4B.F.Ca.ET.169.01.1.1	6787468	63.98	450065	96	99.92	2.75	Chickpea	Cicer arietinum	Fabaceae	Root nodule	Ethiopia	Ethiopia: Oromiya Arisi Shirka	NA	NA
2.56395e+06	GCA_004791825.1	0	Mesorhizobium sp. M4B.F.Ca.ET.172.01.1.1	7179355	63.74	511841	84	99.92	2.59	Chickpea	Cicer arietinum	Fabaceae	Root nodule	Ethiopia	Ethiopia: Benishangul Asosa Bambasi	NA	NA
2.56395e+06	GCA_004791425.1	0	Mesorhizobium sp. M4B.F.Ca.ET.190.01.1.1	7099517	63.74	511841	58	99.92	1.37	Chickpea	Cicer arietinum	Fabaceae	Root nodule	Ethiopia	Ethiopia: Oromiya West shewa Holeta	NA	NA
2.56395e+06	GCA_004791395.1	0	Mesorhizobium sp. M4B.F.Ca.ET.200.01.1.1	7072258	63.74	511841	58	99.92	0.86	Chickpea	Cicer arietinum	Fabaceae	Root nodule	Ethiopia	Ethiopia: Oromiya S/W/Shewa Seden sodo	NA	NA
2.56395e+06	GCA_004791025.1	Y	Mesorhizobium sp. M4B.F.Ca.ET.203.01.1.1	6929816	63.82	319410	54	99.92	0.41	Chickpea	Cicer arietinum	Fabaceae	Root nodule	Ethiopia	Ethiopia: Oromiya S/W/Shewa Illu	NA	NA
2.56395e+06	GCA_004791045.1	0	Mesorhizobium sp. M4B.F.Ca.ET.211.01.1.1	6898112	63.83	350328	57	99.92	2.42	Chickpea	Cicer arietinum	Fabaceae	Root nodule	Ethiopia	Ethiopia: Oromiya Arisi Shirka	NA	NA
2.56396e+06	GCA_004791545.1	0	Mesorhizobium sp. M4B.F.Ca.ET.214.01.1.1	6906439	63.82	325253	57	99.92	1.78	Chickpea	Cicer arietinum	Fabaceae	Root nodule	Ethiopia	Ethiopia: Oromiya West shewa Holeta	NA	NA
2.56396e+06	GCA_004791485.1	0	Mesorhizobium sp. M4B.F.Ca.ET.215.01.1.1	6929263	63.82	319410	55	99.92	0.75	Chickpea	Cicer arietinum	Fabaceae	Root nodule	Ethiopia	Ethiopia: Oromiya Arisi Shirka	NA	NA
2.56396e+06	GCA_004792125.1	0	Mesorhizobium sp. M5C.F.Ca.ET.164.01.1.1	6840927	61.94	3386847	79	100	3.63	Chickpea	Cicer arietinum	Fabaceae	Root nodule	Ethiopia	Ethiopia: Oromiya Arisi Shirka	NA	NA
2.49677e+06	GCA_003997585.1	0	Mesorhizobium sp. M5C.F.Cr.IN.023.01.1.1	7176905	61.97	57454	259	98.77	2.56	Chickpea	Cicer arietinum	Fabaceae	root nodule	India	India: Telangana Patancheru	NA	NA
2.49667e+06	GCA_004022715.1	0	Mesorhizobium sp. M7A.F.Ca.AU.002.03.1.1	6927900	62.46	73382	160	99.03	0.62	Chickpea	Cicer arietinum	Fabaceae	root nodule	Australia	Australia: Western Australia	NA	NA
2.49667e+06	GCA_004022755.1	0	Mesorhizobium sp. M7A.F.Ca.AU.002.04.1.1	6931819	62.46	74711	165	99.51	0.24	Chickpea	Cicer arietinum	Fabaceae	root nodule	Australia	Australia: Western Australia	NA	NA
2.49667e+06	GCA_003998795.1	0	Mesorhizobium sp. M7A.F.Ca.AU.002.06.1.1	6908218	62.46	22167	537	98.85	1.3	Chickpea	Cicer arietinum	Fabaceae	root nodule	Australia	Australia: Western Australia	NA	NA
2.49671e+06	GCA_003999035.1	0	Mesorhizobium sp. M7A.F.Ca.CA.001.04.1.1	6866420	62.47	15025	748	97.4	0.72	Chickpea	Cicer arietinum	Fabaceae	root nodule	Canada	Canada: Saskatchewan	NA	NA
2.49672e+06	GCA_003998485.1	0	Mesorhizobium sp. M7A.F.Ca.CA.001.04.2.1	6893264	62.48	44004	300	98.65	0.6	Chickpea	Cicer arietinum	Fabaceae	root nodule	Canada	Canada: Saskatchewan	NA	NA
2.49668e+06	GCA_003999015.1	0	Mesorhizobium sp. M7A.F.Ca.CA.001.06.1.1	6855979	62.47	14680	786	97.26	2.58	Chickpea	Cicer arietinum	Fabaceae	root nodule	Canada	Canada: Saskatchewan	NA	NA
2.49668e+06	GCA_004022885.1	0	Mesorhizobium sp. M7A.F.Ca.CA.001.07.2.1	6660327	62.6	15398	767	97.14	1.73	Chickpea	Cicer arietinum	Fabaceae	root nodule	Canada	Canada: Saskatchewan	NA	NA
2.49672e+06	GCA_003998465.1	0	Mesorhizobium sp. M7A.F.Ca.CA.001.09.1.1	6866887	62.47	15271	750	97.45	3.06	Chickpea	Cicer arietinum	Fabaceae	root nodule	Canada	Canada: Saskatchewan	NA	NA
2.49672e+06	GCA_003997655.1	0	Mesorhizobium sp. M7A.F.Ca.CA.001.12.1.1	6688536	62.59	28468	417	98.02	2.01	Chickpea	Cicer arietinum	Fabaceae	root nodule	Canada	Canada: Saskatchewan	NA	NA
2.49673e+06	GCA_003997535.1	0	Mesorhizobium sp. M7A.F.Ca.CA.001.13.1.1	6881062	62.46	19478	585	98.48	2.26	Chickpea	Cicer arietinum	Fabaceae	root nodule	Canada	Canada: Saskatchewan	NA	NA
2.49671e+06	GCA_004022925.1	0	Mesorhizobium sp. M7A.F.Ca.CA.001.14.1.1	6856682	62.48	12564	867	97.34	1.99	Chickpea	Cicer arietinum	Fabaceae	root nodule	Canada	Canada: Saskatchewan	NA	NA
2.49671e+06	GCA_003998735.1	0	Mesorhizobium sp. M7A.F.Ca.CA.001.15.1.1	6880765	62.48	22640	529	98.82	1.88	Chickpea	Cicer arietinum	Fabaceae	root nodule	Canada	Canada: Saskatchewan	NA	NA
2.49668e+06	GCA_004022815.1	0	Mesorhizobium sp. M7A.F.Ca.CA.001.16.1.1	6868783	62.47	17349	725	98.75	2.73	Chickpea	Cicer arietinum	Fabaceae	root nodule	Canada	Canada: Saskatchewan	NA	NA
2.49668e+06	GCA_003998615.1	0	Mesorhizobium sp. M7A.F.Ca.CA.002.03.1.1	6162342	62.73	84028	134	99.3	0	Chickpea	Cicer arietinum	Fabaceae	root nodule	Canada	Canada: Saskatchewan	NA	NA
2.49671e+06	GCA_003998215.1	0	Mesorhizobium sp. M7A.F.Ca.CA.002.06.1.1	6167644	62.72	71624	154	99.42	0.1	Chickpea	Cicer arietinum	Fabaceae	root nodule	Canada	Canada: Saskatchewan	NA	NA
2.49672e+06	GCA_003998095.1	0	Mesorhizobium sp. M7A.F.Ca.CA.002.07.1.1	6132239	62.73	16087	646	97.86	2.19	Chickpea	Cicer arietinum	Fabaceae	root nodule	Canada	Canada: Saskatchewan	NA	NA
2.49669e+06	GCA_003998885.1	0	Mesorhizobium sp. M7A.F.Ca.CA.002.10.1.1	6117018	62.71	12157	791	97.41	1.39	Chickpea	Cicer arietinum	Fabaceae	root nodule	Canada	Canada: Saskatchewan	NA	NA
2.49673e+06	GCA_004023045.1	0	Mesorhizobium sp. M7A.F.Ca.CA.002.11.2.1	6174670	62.73	91847	131	99.37	0.21	Chickpea	Cicer arietinum	Fabaceae	root nodule	Canada	Canada: Saskatchewan	NA	NA
2.49674e+06	GCA_003998695.1	0	Mesorhizobium sp. M7A.F.Ca.CA.002.12.1.1	6252826	62.66	84301	130	99.51	0.55	Chickpea	Cicer arietinum	Fabaceae	root nodule	Canada	Canada: Saskatchewan	NA	NA
2.49674e+06	GCA_003998565.1	0	Mesorhizobium sp. M7A.F.Ca.CA.002.14.1.2	6154725	62.72	29370	349	98.68	0.92	Chickpea	Cicer arietinum	Fabaceae	root nodule	Canada	Canada: Saskatchewan	NA	NA
2.49672e+06	GCA_003998145.1	0	Mesorhizobium sp. M7A.F.Ca.CA.002.15.1.1	6108671	62.72	10692	917	96.51	2.44	Chickpea	Cicer arietinum	Fabaceae	root nodule	Canada	Canada: Saskatchewan	NA	NA
2.49669e+06	GCA_003998385.1	0	Mesorhizobium sp. M7A.F.Ca.CA.004.02.1.1	6700002	62.57	12134	942	96.81	3.5	Chickpea	Cicer arietinum	Fabaceae	root nodule	Canada	Canada: Saskatchewan	NA	NA
2.49669e+06	GCA_003998515.1	0	Mesorhizobium sp. M7A.F.Ca.CA.004.06.2.1	6694324	62.6	36428	315	98.37	1.99	Chickpea	Cicer arietinum	Fabaceae	root nodule	Canada	Canada: Saskatchewan	NA	NA
2.49669e+06	GCA_003998755.1	0	Mesorhizobium sp. M7A.F.Ca.CA.004.07.1.1	6698674	62.6	42904	274	98.89	2.22	Chickpea	Cicer arietinum	Fabaceae	root nodule	Canada	Canada: Saskatchewan	NA	NA
2.49673e+06	GCA_003997845.1	0	Mesorhizobium sp. M7A.F.Ca.CA.004.08.1.1	6687741	62.59	24257	466	98.13	2.43	Chickpea	Cicer arietinum	Fabaceae	root nodule	Canada	Canada: Saskatchewan	NA	NA
2.49673e+06	GCA_004023025.1	0	Mesorhizobium sp. M7A.F.Ca.CA.004.08.2.1	6674494	62.59	17891	641	97.57	2.14	Chickpea	Cicer arietinum	Fabaceae	root nodule	Canada	Canada: Saskatchewan	NA	NA
2.4967e+06	GCA_003998645.1	0	Mesorhizobium sp. M7A.F.Ca.CA.004.09.1.2	6661321	62.6	11445	926	97.11	3.96	Chickpea	Cicer arietinum	Fabaceae	root nodule	Canada	Canada: Saskatchewan	NA	NA
2.4967e+06	GCA_003998225.1	0	Mesorhizobium sp. M7A.F.Ca.CA.004.10.1.1	6693206	62.6	35905	340	98.89	1.17	Chickpea	Cicer arietinum	Fabaceae	root nodule	Canada	Canada: Saskatchewan	NA	NA
2.4967e+06	GCA_003998325.1	0	Mesorhizobium sp. M7A.F.Ca.CA.004.11.1.1	6681128	62.6	17960	602	98.45	1.15	Chickpea	Cicer arietinum	Fabaceae	root nodule	Canada	Canada: Saskatchewan	NA	NA
2.49666e+06	GCA_004022985.1	0	Mesorhizobium sp. M7A.F.Ca.ET.027.02.1.1	6986144	62.47	13968	918	97.65	0.94	Chickpea	Cicer arietinum	Fabaceae	root nodule	Ethiopia	Ethiopia: Amhara East Gojjam	NA	NA
2.49678e+06	GCA_003997735.1	0	Mesorhizobium sp. M7A.F.Ca.MR.148.00.0.0	7006402	62.37	46745	388	99.25	0.22	Chickpea	Cicer arietinum	Fabaceae	root nodule	Morocco	Morocco	NA	NA
2.49678e+06	GCA_004023165.1	Y	Mesorhizobium sp. M7A.F.Ca.MR.176.00.0.0	6981691	62.43	50668	314	98.5	0.08	Chickpea	Cicer arietinum	Fabaceae	root nodule	Morocco	Morocco	NA	NA
2.49678e+06	GCA_003997415.1	0	Mesorhizobium sp. M7A.F.Ca.MR.245.00.0.0	6978667	62.51	138633	116	99.22	0.7	Chickpea	Cicer arietinum	Fabaceae	root nodule	Morocco	Morocco	NA	NA
2.49673e+06	GCA_003998085.1	0	Mesorhizobium sp. M7A.F.Ca.US.001.04.1.1	7270173	62.33	25594	571	98.27	2.61	Chickpea	Cicer arietinum	Fabaceae	root nodule	USA	USA: Washington Pullman	NA	NA
2.49673e+06	GCA_003997895.1	0	Mesorhizobium sp. M7A.F.Ca.US.001.04.2.1	7280457	62.33	31606	462	98.81	2.53	Chickpea	Cicer arietinum	Fabaceae	root nodule	USA	USA: Washington Pullman	NA	NA
2.49671e+06	GCA_003997905.1	0	Mesorhizobium sp. M7A.F.Ca.US.003.02.1.1	6884027	62.45	13040	855	98.02	3.09	Chickpea	Cicer arietinum	Fabaceae	root nodule	USA	USA: Washington Pullman	NA	NA
2.49674e+06	GCA_003997975.1	0	Mesorhizobium sp. M7A.F.Ca.US.005.03.1.1	7037011	62.41	54343	225	99.42	1.23	Chickpea	Cicer arietinum	Fabaceae	root nodule	USA	USA: Washington Pullman	NA	NA
2.49671e+06	GCA_003997935.1	Y	Mesorhizobium sp. M7A.F.Ca.US.006.01.1.1	7336357	62.28	23816	535	99.51	1.95	Chickpea	Cicer arietinum	Fabaceae	root nodule	USA	USA: Washington Pullman	NA	NA
2.49671e+06	GCA_003999025.1	0	Mesorhizobium sp. M7A.F.Ca.US.006.01.2.1	6680862	62.59	16917	656	97.98	3.29	Chickpea	Cicer arietinum	Fabaceae	root nodule	USA	USA: Washington Pullman	NA	NA
2.49671e+06	GCA_003998165.1	0	Mesorhizobium sp. M7A.F.Ca.US.007.01.2.1	6902399	62.46	23570	526	97.65	3.09	Chickpea	Cicer arietinum	Fabaceae	root nodule	USA	USA: Washington Pullman	NA	NA
2.49674e+06	GCA_003997495.1	Y	Mesorhizobium sp. M7A.F.Ca.US.008.03.1.1	6517260	62.47	223706	57	99.3	0.14	Chickpea	Cicer arietinum	Fabaceae	root nodule	USA	USA: California Knight's Landing	NA	NA
2.49674e+06	GCA_004023085.1	Y	Mesorhizobium sp. M7A.F.Ca.US.010.02.1.1	7043476	62.36	147462	126	99.51	0	Chickpea	Cicer arietinum	Fabaceae	root nodule	USA	USA: California Knight's Landing	NA	NA
2.49674e+06	GCA_003998295.1	Y	Mesorhizobium sp. M7A.F.Ca.US.011.01.1.1	7574837	62.24	104214	234	99.3	0.78	Chickpea	Cicer arietinum	Fabaceae	root nodule	USA	USA: California Knight's Landing	NA	NA
2.49679e+06	GCA_004023065.1	0	Mesorhizobium sp. M7A.T.Ca.US.000.02.1.1	6662140	62.58	17125	697	98.18	1.95	Chickpea	Cicer arietinum	Fabaceae	root nodule	Turkey	Turkey	NA	NA
2.49679e+06	GCA_003996995.1	0	Mesorhizobium sp. M7A.T.Ca.US.000.02.2.1	6654993	62.58	12637	904	98.52	1.99	Chickpea	Cicer arietinum	Fabaceae	root nodule	Turkey	Turkey	NA	NA
2.49674e+06	GCA_003997785.1	0	Mesorhizobium sp. M7D.F.Ca.US.004.01.2.1	6923287	62.44	17317	758	98.79	4.48	Chickpea	Cicer arietinum	Fabaceae	root nodule	USA	USA: Washington Pullman	NA	NA
2.49368e+06	GCA_003952545.1	Y	Mesorhizobium sp. M7D.F.Ca.US.005.01.1.1	7168230	62.43	7168230	1	99.51	1.21	Chickpea	Cicer arietinum	Fabaceae	root nodule	USA	USA: Washington Pullman	NA	NA
2.49368e+06	GCA_003952565.1	0	Mesorhizobium sp. M8A.F.Ca.ET.057.01.1.1	6629336	62.91	6629336	1	95.19	0.34	Chickpea	Cicer arietinum	Fabaceae	root nodule	Ethiopia	Ethiopia: Amhara South Gonder	NA	NA
2.56396e+06	GCA_004792355.1	0	Mesorhizobium sp. M8A.F.Ca.ET.142.01.1.1	7312792	62.75	347561	80	99.51	4.66	Chickpea	Cicer arietinum	Fabaceae	Root nodule	Ethiopia	Ethiopia: Oromiya Arisi Shirka	NA	NA
2.56396e+06	GCA_004792105.1	0	Mesorhizobium sp. M8A.F.Ca.ET.161.01.1.1	7246526	62.75	347069	57	99.51	1.63	Chickpea	Cicer arietinum	Fabaceae	Root nodule	Ethiopia	Ethiopia: Benishangul Asosa Bambasi	NA	NA
2.56396e+06	GCA_004792065.1	0	Mesorhizobium sp. M8A.F.Ca.ET.165.01.1.1	7263508	62.71	391361	58	99.51	1.23	Chickpea	Cicer arietinum	Fabaceae	Root nodule	Ethiopia	Ethiopia: Oromiya Arisi Xiyo	NA	NA
2.56396e+06	GCA_004791875.1	0	Mesorhizobium sp. M8A.F.Ca.ET.167.01.1.1	7239054	62.86	605490	74	99.51	2.88	Chickpea	Cicer arietinum	Fabaceae	Root nodule	Ethiopia	Ethiopia: Oromiya Arisi Shirka	NA	NA
2.56396e+06	GCA_004792025.1	0	Mesorhizobium sp. M8A.F.Ca.ET.181.01.1.1	6969209	62.89	585100	45	99.1	1.05	Chickpea	Cicer arietinum	Fabaceae	Root nodule	Ethiopia	Ethiopia: Oromiya West shewa Holeta	NA	NA
2.56396e+06	GCA_004794695.1	0	Mesorhizobium sp. M8A.F.Ca.ET.182.01.1.1	7022047	62.88	602386	45	99.1	2.9	Chickpea	Cicer arietinum	Fabaceae	Root nodule	Ethiopia	Ethiopia: Oromiya West shewa Holeta	NA	NA
2.56397e+06	GCA_004791385.1	0	Mesorhizobium sp. M8A.F.Ca.ET.197.01.1.1	7073582	62.83	316044	70	99.51	2.78	Chickpea	Cicer arietinum	Fabaceae	Root nodule	Ethiopia	Ethiopia	NA	NA
2.56397e+06	GCA_004791615.1	0	Mesorhizobium sp. M8A.F.Ca.ET.198.01.1.1	7077053	62.83	315549	76	99.51	0.61	Chickpea	Cicer arietinum	Fabaceae	Root nodule	Ethiopia	Ethiopia: Oromiya S/W/Shewa Tullu bollo	NA	NA
2.56397e+06	GCA_004791595.1	0	Mesorhizobium sp. M8A.F.Ca.ET.202.01.1.1	6989922	62.86	315960	63	99.51	1.43	Chickpea	Cicer arietinum	Fabaceae	Root nodule	Ethiopia	Ethiopia: Oromiya S/W/Shewa Illu	NA	NA
2.56397e+06	GCA_004794715.1	0	Mesorhizobium sp. M8A.F.Ca.ET.207.01.1.1	7021506	62.93	611898	66	99.51	1.08	Chickpea	Cicer arietinum	Fabaceae	Root nodule	Ethiopia	Ethiopia: Oromiya Arisi Xiyo	NA	NA
2.56397e+06	GCA_004791315.1	0	Mesorhizobium sp. M8A.F.Ca.ET.208.01.1.1	7114440	62.86	605790	44	99.51	2.18	Chickpea	Cicer arietinum	Fabaceae	Root nodule	Ethiopia	Ethiopia: Amhara South Wollo Kemse	NA	NA
2.56397e+06	GCA_004791165.1	0	Mesorhizobium sp. M8A.F.Ca.ET.218.01.1.1	7136951	62.88	561170	42	99.51	0.52	Chickpea	Cicer arietinum	Fabaceae	Root nodule	Ethiopia	Ethiopia: Oromiya Bale Goro	NA	NA
2.49367e+06	GCA_003952365.1	Y	Mesorhizobium sp. M9A.F.Ca.ET.002.03.1.2	6415165	62.52	6415165	1	99.51	1.57	Chickpea	Cicer arietinum	Fabaceae	root nodule	Ethiopia	Ethiopia: Oromia East Shewa	NA	NA
1.87107e+06	GCA_004017065.1	0	Mesorhizobium sp. N.Ca.ET.002.01.1	6630936	63.51	42578	320	96.25	1.15	Chickpea	Cicer arietinum	Fabaceae	root nodule	Ethiopia	Ethiopia: Oromia East Shewa	NA	NA
1.87107e+06	GCA_004017845.1	0	Mesorhizobium sp. N.Ca.ET.003.02.1	6850571	61.99	233945	121	99.59	2.67	Chickpea	Cicer arietinum	Fabaceae	root nodule	Ethiopia	Ethiopia: Oromia East Shewa	NA	NA
1.87107e+06	GCA_004018065.1	0	Mesorhizobium sp. N.Ca.ET.004.01.1	6940676	61.67	417160	123	99.59	1.45	Chickpea	Cicer arietinum	Fabaceae	root nodule	Ethiopia	Ethiopia: Oromia East Shewa	NA	NA
1.87107e+06	GCA_004018125.1	0	Mesorhizobium sp. N.Ca.ET.005.01.1	6937517	61.9	139833	113	99.59	1.37	Chickpea	Cicer arietinum	Fabaceae	root nodule	Ethiopia	Ethiopia: Oromia East Shewa	NA	NA
1.87107e+06	GCA_004018175.1	0	Mesorhizobium sp. N.Ca.ET.005.04.1	6680245	61.94	614670	65	100	2.88	Chickpea	Cicer arietinum	Fabaceae	root nodule	Ethiopia	Ethiopia: Oromia East Shewa	NA	NA
1.87107e+06	GCA_004018145.1	0	Mesorhizobium sp. N.Ca.ET.006.02.1	6413159	61.92	138787	84	99.59	1.43	Chickpea	Cicer arietinum	Fabaceae	root nodule	Ethiopia	Ethiopia: Oromia East Shewa	NA	NA
1.87107e+06	GCA_004018045.1	0	Mesorhizobium sp. N.Ca.ET.006.03.1	6500212	61.91	40842	301	97.06	2.74	Chickpea	Cicer arietinum	Fabaceae	root nodule	Ethiopia	Ethiopia: Oromia East Shewa	NA	NA
1.87107e+06	GCA_004017755.1	0	Mesorhizobium sp. N.Ca.ET.007.01.1	6634848	61.79	22812	525	95.59	2.12	Chickpea	Cicer arietinum	Fabaceae	root nodule	Ethiopia	Ethiopia: Oromia East Shewa	NA	NA
1.87107e+06	GCA_004017725.1	0	Mesorhizobium sp. N.Ca.ET.007.03.1	6842874	61.77	169491	124	99.39	1.57	Chickpea	Cicer arietinum	Fabaceae	root nodule	Ethiopia	Ethiopia: Oromia East Shewa	NA	NA
1.87107e+06	GCA_004018775.1	0	Mesorhizobium sp. N.Ca.ET.008.02.1	6733095	61.91	59769	238	98.06	2.06	Chickpea	Cicer arietinum	Fabaceae	root nodule	Ethiopia	Ethiopia: Oromia East Shewa	NA	NA
1.87107e+06	GCA_005048665.1	0	Mesorhizobium sp. N.Ca.ET.010.02.1	6367241	63.55	18055	620	96.01	1.01	Chickpea	Cicer arietinum	Fabaceae	root nodule	Ethiopia	Ethiopia: Amhara North Shewa	NA	NA
1.87107e+06	GCA_004017445.1	0	Mesorhizobium sp. N.Ca.ET.014.02.1	6933651	63.44	59582	218	96.79	0.12	Chickpea	Cicer arietinum	Fabaceae	root nodule	Ethiopia	Ethiopia: Oromia West Shewa	NA	NA
1.87107e+06	GCA_004017385.1	0	Mesorhizobium sp. N.Ca.ET.016.02.1	6652020	63.59	49490	255	98.21	0.66	Chickpea	Cicer arietinum	Fabaceae	root nodule	Ethiopia	Ethiopia: Oromia West Shewa	NA	NA
1.87107e+06	GCA_004017395.1	Y	Mesorhizobium sp. N.Ca.ET.018.01.1	6770270	62.07	134261	171	99.46	0.16	Chickpea	Cicer arietinum	Fabaceae	root nodule	Ethiopia	Ethiopia: Oromia West Shewa	NA	NA
1.87107e+06	GCA_004017365.1	0	Mesorhizobium sp. N.Ca.ET.018.03.1	6943146	61.92	187242	92	100	1.88	Chickpea	Cicer arietinum	Fabaceae	root nodule	Ethiopia	Ethiopia: Oromia West Shewa	NA	NA
1.87107e+06	GCA_004965335.1	0	Mesorhizobium sp. N.Ca.ET.019.01.1	6676599	63.84	25710	502	96.66	1.83	Chickpea	Cicer arietinum	Fabaceae	root nodule	Ethiopia	Ethiopia: Oromia West Shewa	NA	NA
1.87107e+06	GCA_004017345.1	0	Mesorhizobium sp. N.Ca.ET.019.02.1	6288660	63.61	29371	403	95.55	0.93	Chickpea	Cicer arietinum	Fabaceae	root nodule	Ethiopia	Ethiopia: Oromia West Shewa	NA	NA
1.87107e+06	GCA_004017315.1	0	Mesorhizobium sp. N.Ca.ET.020.01.1	6772461	61.69	307461	136	99.18	2.06	Chickpea	Cicer arietinum	Fabaceae	root nodule	Ethiopia	Ethiopia: Oromia West Shewa	NA	NA
1.87107e+06	GCA_004017275.1	Y	Mesorhizobium sp. N.Ca.ET.020.02.1	6590349	62.19	206053	121	99.92	0.16	Chickpea	Cicer arietinum	Fabaceae	root nodule	Ethiopia	Ethiopia: Oromia West Shewa	NA	NA
1.87107e+06	GCA_004017255.1	0	Mesorhizobium sp. N.Ca.ET.022.01.1	6567221	62.22	66602	234	99.3	0.21	Chickpea	Cicer arietinum	Fabaceae	root nodule	Ethiopia	Ethiopia: Oromia North Shewa	NA	NA
1.87107e+06	GCA_004016965.1	0	Mesorhizobium sp. N.Ca.ET.022.02.1	6626510	62.23	134297	129	99.81	0.3	Chickpea	Cicer arietinum	Fabaceae	root nodule	Ethiopia	Ethiopia: Oromia North Shewa	NA	NA
1.87107e+06	GCA_004017245.1	Y	Mesorhizobium sp. N.Ca.ET.023.01.1	6417848	63.02	104289	139	99.51	0.2	Chickpea	Cicer arietinum	Fabaceae	root nodule	Ethiopia	Ethiopia	NA	NA
1.87107e+06	GCA_004017165.1	0	Mesorhizobium sp. N.Ca.ET.023.04.1	6583477	62.85	243655	119	99.51	0.41	Chickpea	Cicer arietinum	Fabaceae	root nodule	Ethiopia	Ethiopia	NA	NA
1.87107e+06	GCA_004017175.1	0	Mesorhizobium sp. N.Ca.ET.024.01.1	6861187	63.44	116071	154	98.89	0.49	Chickpea	Cicer arietinum	Fabaceae	root nodule	Ethiopia	Ethiopia: Amhara East Gojjam	NA	NA
1.87107e+06	GCA_004017145.1	0	Mesorhizobium sp. N.Ca.ET.024.03.1	6438969	63.04	73092	173	98.69	0.49	Chickpea	Cicer arietinum	Fabaceae	root nodule	Ethiopia	Ethiopia: Amhara East Gojjam	NA	NA
1.87107e+06	GCA_004017155.1	0	Mesorhizobium sp. N.Ca.ET.026.01.1	6499995	63.95	31936	381	96.44	1.29	Chickpea	Cicer arietinum	Fabaceae	root nodule	Ethiopia	Ethiopia: Amhara East Gojjam	NA	NA
1.87107e+06	GCA_004016975.1	0	Mesorhizobium sp. N.Ca.ET.027.03.1	6923706	62.38	40966	355	97.13	0.22	Chickpea	Cicer arietinum	Fabaceae	root nodule	Ethiopia	Ethiopia: Amhara East Gojjam	NA	NA
1.87107e+06	GCA_004017055.1	Y	Mesorhizobium sp. N.Ca.ET.029.02.1	6768225	63.36	298937	92	99.92	0.81	Chickpea	Cicer arietinum	Fabaceae	root nodule	Ethiopia	Ethiopia: Amhara East Gojjam	NA	NA
1.87107e+06	GCA_004016955.1	0	Mesorhizobium sp. N.Ca.ET.029.03.1	6458621	63.69	550007	52	99.51	0.79	Chickpea	Cicer arietinum	Fabaceae	root nodule	Ethiopia	Ethiopia: Amhara East Gojjam	NA	NA
1.87107e+06	GCA_004017045.1	0	Mesorhizobium sp. N.Ca.ET.030.01.1	6212923	63.68	31584	330	95.45	0.79	Chickpea	Cicer arietinum	Fabaceae	root nodule	Ethiopia	Ethiopia: Amhara East Gojjam	NA	NA
1.87107e+06	GCA_005063105.1	0	Mesorhizobium sp. N.Ca.ET.031.02.1	6601250	63.57	30579	398	96.45	1.11	Chickpea	Cicer arietinum	Fabaceae	root nodule	Ethiopia	Ethiopia: Amhara East Gojjam	NA	NA
1.87107e+06	GCA_005063115.1	0	Mesorhizobium sp. N.Ca.ET.031.04.1	6807721	63.39	30073	435	95.89	1.59	Chickpea	Cicer arietinum	Fabaceae	root nodule	Ethiopia	Ethiopia: Amhara East Gojjam	NA	NA
1.87107e+06	GCA_004017075.1	0	Mesorhizobium sp. N.Ca.ET.033.01.1	6865408	61.9	257141	82	99.59	1.4	Chickpea	Cicer arietinum	Fabaceae	root nodule	Ethiopia	Ethiopia: Amhara East Gojjam	NA	NA
1.87107e+06	GCA_004016945.1	0	Mesorhizobium sp. N.Ca.ET.033.02.1	6783892	61.72	44093	305	97.9	2.39	Chickpea	Cicer arietinum	Fabaceae	root nodule	Ethiopia	Ethiopia: Amhara East Gojjam	NA	NA
1.87107e+06	GCA_004016995.1	0	Mesorhizobium sp. N.Ca.ET.035.01.1	6878241	61.92	96919	153	99.8	1.35	Chickpea	Cicer arietinum	Fabaceae	root nodule	Ethiopia	Ethiopia: Amhara	NA	NA
1.87107e+06	GCA_004017745.1	0	Mesorhizobium sp. N.Ca.ET.036.01.1	6456878	63.53	16838	642	96.76	0.76	Chickpea	Cicer arietinum	Fabaceae	root nodule	Ethiopia	Ethiopia: Amhara West Gojam	NA	NA
1.87107e+06	GCA_004017085.1	0	Mesorhizobium sp. N.Ca.ET.036.03.1	6807866	63.49	488255	64	99.51	1.1	Chickpea	Cicer arietinum	Fabaceae	root nodule	Ethiopia	Ethiopia: Amhara West Gojam	NA	NA
1.87107e+06	GCA_005117035.1	0	Mesorhizobium sp. N.Ca.ET.037.02.1	7413130	62.92	88613	325	99.3	1.28	Chickpea	Cicer arietinum	Fabaceae	root nodule	Ethiopia	Ethiopia: Amhara West Gojam	NA	NA
1.87107e+06	GCA_004017765.1	0	Mesorhizobium sp. N.Ca.ET.038.02.1	7074510	63.24	43946	412	96.79	0.49	Chickpea	Cicer arietinum	Fabaceae	root nodule	Ethiopia	Ethiopia: Amhara South Gonder	NA	NA
1.87107e+06	GCA_004018245.1	Y	Mesorhizobium sp. N.Ca.ET.039.01.1	6959660	63.43	51721	298	98.28	0.86	Chickpea	Cicer arietinum	Fabaceae	root nodule	Ethiopia	Ethiopia: Amhara North Gondar	NA	NA
1.87107e+06	GCA_004964065.1	0	Mesorhizobium sp. N.Ca.ET.040.01.1	7314871	63.14	24162	562	96.82	3.11	Chickpea	Cicer arietinum	Fabaceae	root nodule	Ethiopia	Ethiopia: Amhara North Gondar	NA	NA
1.87107e+06	GCA_004018255.1	Y	Mesorhizobium sp. N.Ca.ET.041.01.1	6982029	63.18	123263	164	99.92	0.1	Chickpea	Cicer arietinum	Fabaceae	root nodule	Ethiopia	Ethiopia: Amhara North Gondar	NA	NA
1.87107e+06	GCA_004017855.1	0	Mesorhizobium sp. N.Ca.ET.043.01.1	6804702	63.36	87342	177	99.1	0.1	Chickpea	Cicer arietinum	Fabaceae	root nodule	Ethiopia	Ethiopia: Amhara North Gondar	NA	NA
1.87107e+06	GCA_004017945.1	0	Mesorhizobium sp. N.Ca.ET.044.01.1	7304965	63.16	51270	335	99.04	0	Chickpea	Cicer arietinum	Fabaceae	root nodule	Ethiopia	Ethiopia: Amhara North Gondar	NA	NA
1.87107e+06	GCA_004963985.1	0	Mesorhizobium sp. N.Ca.ET.044.03.1	6768002	63.41	92666	161	99.26	0.9	Chickpea	Cicer arietinum	Fabaceae	root nodule	Ethiopia	Ethiopia: Amhara North Gondar	NA	NA
1.87107e+06	GCA_004964505.1	0	Mesorhizobium sp. N.Ca.ET.046.02.1	7004912	63.23	23701	599	96.77	0.63	Chickpea	Cicer arietinum	Fabaceae	root nodule	Ethiopia	Ethiopia: Amhara North Gondar	NA	NA
1.87107e+06	GCA_005048685.1	0	Mesorhizobium sp. N.Ca.ET.047.01.1	7001265	63.26	38954	340	98.14	2.97	Chickpea	Cicer arietinum	Fabaceae	root nodule	Ethiopia	Ethiopia: Amhara North Gondar	NA	NA
1.87107e+06	GCA_004017835.1	0	Mesorhizobium sp. N.Ca.ET.051.01.1	6574350	62.9	101146	223	98.69	0.2	Chickpea	Cicer arietinum	Fabaceae	root nodule	Ethiopia	Ethiopia: Amhara North Gondar	NA	NA
1.87107e+06	GCA_004017865.1	0	Mesorhizobium sp. N.Ca.ET.051.03.1	6219453	63.15	26045	475	97.32	0.96	Chickpea	Cicer arietinum	Fabaceae	root nodule	Ethiopia	Ethiopia: Amhara North Gondar	NA	NA
1.87107e+06	GCA_004963835.1	0	Mesorhizobium sp. N.Ca.ET.056.02.1	6615297	62.75	35611	373	97.1	1.11	Chickpea	Cicer arietinum	Fabaceae	root nodule	Ethiopia	Ethiopia: Amhara South Gonder	NA	NA
1.87107e+06	GCA_004017825.1	0	Mesorhizobium sp. N.Ca.ET.057.03.1	6678716	62.66	40675	371	97.49	0.55	Chickpea	Cicer arietinum	Fabaceae	root nodule	Ethiopia	Ethiopia: Amhara South Gonder	NA	NA
1.87107e+06	GCA_004018055.1	0	Mesorhizobium sp. N.Ca.ET.058.03.1	6814820	63.45	61062	253	98.51	0.51	Chickpea	Cicer arietinum	Fabaceae	root nodule	Ethiopia	Ethiopia: Amhara South Gonder	NA	NA
1.87107e+06	GCA_004018025.1	Y	Mesorhizobium sp. N.Ca.ET.059.03.1	6639120	62.87	336442	49	99.92	0.34	Chickpea	Cicer arietinum	Fabaceae	root nodule	Ethiopia	Ethiopia: Amhara South Gonder	NA	NA
1.87107e+06	GCA_004018195.1	0	Mesorhizobium sp. N.Ca.ET.066.02.1	6409136	62.05	126893	125	99.84	1.06	Chickpea	Cicer arietinum	Fabaceae	root nodule	Ethiopia	Ethiopia: Amhara North Gondar	NA	NA
1.87107e+06	GCA_004018165.1	0	Mesorhizobium sp. N.Ca.ET.067.03.2	7186735	63.11	18683	713	95.67	1.54	Chickpea	Cicer arietinum	Fabaceae	root nodule	Ethiopia	Ethiopia: Amhara North Gondar	NA	NA
1.87107e+06	GCA_004017735.1	0	Mesorhizobium sp. N.Ca.ET.077.01.1	6825320	61.95	73932	206	99.54	1.61	Chickpea	Cicer arietinum	Fabaceae	root nodule	Ethiopia	Ethiopia: Amhara South Gonder	NA	NA
1.87107e+06	GCA_004963945.1	0	Mesorhizobium sp. N.Ca.ET.082.01.2	6462292	62.97	36993	289	98.24	0.61	Chickpea	Cicer arietinum	Fabaceae	root nodule	Ethiopia	Ethiopia: Oromia East Shewa	NA	NA
1.87107e+06	GCA_005063415.1	Y	Mesorhizobium sp. N.Ca.ET.084.02.1	6168130	62.08	34144	372	96.43	0.75	Chickpea	Cicer arietinum	Fabaceae	root nodule	Ethiopia	Ethiopia: Oromia West Shewa	NA	NA
1.87107e+06	GCA_004017925.1	0	Mesorhizobium sp. N.Ca.ET.086.01.2	6590982	63.95	73321	157	98.76	0.57	Chickpea	Cicer arietinum	Fabaceae	root nodule	Ethiopia	Ethiopia: Oromia West Shewa	NA	NA
1.87107e+06	GCA_004018815.1	0	Mesorhizobium sp. N.Ca.ET.086.02.1	6407923	63.86	25296	490	95.24	1.13	Chickpea	Cicer arietinum	Fabaceae	root nodule	Ethiopia	Ethiopia: Oromia West Shewa	NA	NA
1.87107e+06	GCA_004018785.1	0	Mesorhizobium sp. N.Ca.ET.088.01.1	6329943	63.06	45556	290	96.71	0.2	Chickpea	Cicer arietinum	Fabaceae	root nodule	Ethiopia	Ethiopia: Oromia West Shewa	NA	NA
1.87107e+06	GCA_004018765.1	0	Mesorhizobium sp. N.Ca.ET.091.01.2	6767185	63.79	33084	406	96.23	0.7	Chickpea	Cicer arietinum	Fabaceae	root nodule	Ethiopia	Ethiopia: Oromia West Shewa	NA	NA
1.87107e+06	GCA_005047835.1	0	Mesorhizobium sp. N.Ca.ET.092.01.2	6939499	62.14	196258	143	99.51	1.1	Chickpea	Cicer arietinum	Fabaceae	root nodule	Ethiopia	Ethiopia: Oromia West Shewa Ambo	NA	NA
1.87107e+06	GCA_005063435.1	0	Mesorhizobium sp. N.Ca.ET.099.01.1	6802047	62.2	168309	121	99.51	0.75	Chickpea	Cicer arietinum	Fabaceae	root nodule	Ethiopia	Ethiopia: Amhara North Wello	NA	NA
1.87107e+06	GCA_004016705.1	0	Mesorhizobium sp. N.Ca.ET.102.02.1	6726518	63.96	313736	50	99.51	0.82	Chickpea	Cicer arietinum	Fabaceae	root nodule	Ethiopia	Ethiopia: Amhara South Wello	NA	NA
1.87107e+06	GCA_004016685.1	0	Mesorhizobium sp. N.Ca.ET.103.03.1	7060019	63.41	170674	119	99.51	1.04	Chickpea	Cicer arietinum	Fabaceae	root nodule	Ethiopia	Ethiopia: Tigray Central Tigray	NA	NA
1.87107e+06	GCA_004962755.1	Y	Mesorhizobium sp. N.Ca.ET.104.04.1	6736673	62.19	200558	129	99.51	0.34	Chickpea	Cicer arietinum	Fabaceae	root nodule	Ethiopia	Ethiopia: Tigray Central Tigray Enda Mariam	NA	NA
1.87107e+06	GCA_004016595.1	Y	Mesorhizobium sp. N.Ca.ET.105.01.1	7149514	63.32	147767	110	99.51	0	Chickpea	Cicer arietinum	Fabaceae	root nodule	Ethiopia	Ethiopia: Tigray Central Tigray	NA	NA
1.87107e+06	GCA_004016695.1	0	Mesorhizobium sp. N.Ca.ET.106.01.1	7435257	63.16	241928	84	99.51	0.63	Chickpea	Cicer arietinum	Fabaceae	root nodule	Ethiopia	Ethiopia: Tigray Central Tigray	NA	NA
1.87107e+06	GCA_004016895.1	0	Mesorhizobium sp. N.Ca.ET.107.01.1	7421160	63.25	293853	89	99.51	0.9	Chickpea	Cicer arietinum	Fabaceae	root nodule	Ethiopia	Ethiopia: Tigray Central Tigray	NA	NA
1.87107e+06	GCA_004964145.1	0	Mesorhizobium sp. N.Ca.ET.108.01.1	6763434	61.86	269463	71	99.59	1.88	Chickpea	Cicer arietinum	Fabaceae	root nodule	Ethiopia	Ethiopia: Tigray Central Tigray	NA	NA
1.87107e+06	GCA_004016885.1	Y	Mesorhizobium sp. N.Ca.ET.109.02.1	6638720	63.64	189023	61	99.3	0.2	Chickpea	Cicer arietinum	Fabaceae	root nodule	Ethiopia	Ethiopia: Tigray Central Tigray Aksum	NA	NA
1.87107e+06	GCA_004016835.1	Y	Mesorhizobium sp. N.Ca.ET.110.01.1	7182545	62.11	240965	109	99.59	2.15	Chickpea	Cicer arietinum	Fabaceae	root nodule	Ethiopia	Ethiopia: Tigray Central Tigray Aksum	NA	NA
1.87107e+06	GCA_004016855.1	0	Mesorhizobium sp. N.Ca.ET.111.01.1	7196437	62.32	472242	74	99.51	1.18	Chickpea	Cicer arietinum	Fabaceae	root nodule	Ethiopia	Ethiopia: Tigray Central Tigray Aksum	NA	NA
1.87107e+06	GCA_004016785.1	0	Mesorhizobium sp. N.Ca.ET.112.01.1	7193344	62.32	236322	109	99.3	1.2	Chickpea	Cicer arietinum	Fabaceae	root nodule	Ethiopia	Ethiopia: Tigray Central Tigray	NA	NA
1.87107e+06	GCA_004016615.1	0	Mesorhizobium sp. N.Ca.ET.113.01.1	7105690	63.3	119609	135	99.37	0.16	Chickpea	Cicer arietinum	Fabaceae	root nodule	Ethiopia	Ethiopia: Tigray Central Tigray	NA	NA
1.87107e+06	GCA_004016605.1	0	Mesorhizobium sp. N.Ca.ET.117.02.1	6525894	61.97	28139	477	96.77	1.57	Chickpea	Cicer arietinum	Fabaceae	root nodule	Ethiopia	Ethiopia: Tigray West Tigray	NA	NA
1.87107e+06	GCA_004964075.1	0	Mesorhizobium sp. N.Ca.ET.117.04.1	7003351	61.98	682202	49	100	4.71	Chickpea	Cicer arietinum	Fabaceae	root nodule	Ethiopia	Ethiopia: Tigray West Tigray	NA	NA
1.87107e+06	GCA_004016585.1	Y	Mesorhizobium sp. N.Ca.ET.119.02.1	6993510	61.82	124042	148	100	1.06	Chickpea	Cicer arietinum	Fabaceae	root nodule	Ethiopia	Ethiopia: Tigray West Tigray	NA	NA
1.87107e+06	GCA_004016625.1	0	Mesorhizobium sp. N.Ca.ET.120.01.1	7465030	63.14	234445	93	99.51	0.27	Chickpea	Cicer arietinum	Fabaceae	root nodule	Ethiopia	Ethiopia: Tigray West Tigray Shire	NA	NA
1.87107e+06	GCA_004016805.1	0	Mesorhizobium sp. N.Ca.ET.121.02.1	6934473	63.44	242941	58	99.51	0.9	Chickpea	Cicer arietinum	Fabaceae	root nodule	Ethiopia	Ethiopia: Tigray West Tigray	NA	NA
1.87107e+06	GCA_004016795.1	0	Mesorhizobium sp. N.Ca.ET.122.02.1	6659002	63.47	200137	102	99.37	0.77	Chickpea	Cicer arietinum	Fabaceae	root nodule	Ethiopia	Ethiopia: Tigray West Tigray	NA	NA
1.87107e+06	GCA_004016745.1	0	Mesorhizobium sp. N.Ca.ET.123.01.1	7394767	63.34	219725	138	99.51	4.96	Chickpea	Cicer arietinum	Fabaceae	root nodule	Ethiopia	Ethiopia: Tigray West Tigray	NA	NA
1.87107e+06	GCA_004016735.1	0	Mesorhizobium sp. N.Ca.ET.124.01.1	6820721	62.96	188297	98	99.51	0	Chickpea	Cicer arietinum	Fabaceae	root nodule	Ethiopia	Ethiopia: Tigray West Tigray	NA	NA
1.87107e+06	GCA_004017535.1	Y	Mesorhizobium sp. N.Ca.ET.125.02.1	6863758	63.36	258007	55	99.51	0	Chickpea	Cicer arietinum	Fabaceae	root nodule	Ethiopia	Ethiopia: Tigray West Tigray	NA	NA
1.87107e+06	GCA_004017525.1	Y	Mesorhizobium sp. N.Ca.ET.128.03.1	6827058	63.54	284914	63	99.51	0.49	Chickpea	Cicer arietinum	Fabaceae	root nodule	Ethiopia	Ethiopia: Tigray	NA	NA
1.87107e+06	GCA_004017485.1	0	Mesorhizobium sp. N.Ca.ET.129.01.1	6192956	63.31	315228	49	99.51	0	Chickpea	Cicer arietinum	Fabaceae	root nodule	Ethiopia	Ethiopia: Tigray	NA	NA
1.87107e+06	GCA_005047185.1	0	Mesorhizobium sp. N.Ca.ET.131.01.1	6863545	63.6	539576	78	99.92	0.63	Chickpea	Cicer arietinum	Fabaceae	root nodule	Ethiopia	Ethiopia: Tigray Central Tigray	NA	NA
1.87107e+06	GCA_004017265.1	0	Mesorhizobium sp. N.Ca.ET.134.01.1	7627591	61.92	303337	138	99.59	2.46	Chickpea	Cicer arietinum	Fabaceae	root nodule	Ethiopia	Ethiopia: Tigray East Tigray	NA	NA
1.87107e+06	GCA_004017355.1	0	Mesorhizobium sp. N.Ca.ET.137.01.1	7406086	63.28	150123	149	99.51	1.61	Chickpea	Cicer arietinum	Fabaceae	root nodule	Ethiopia	Ethiopia	NA	NA
1.87107e+06	GCA_004018705.1	0	Mesorhizobium sp. N.Ca.IN.000.06.1	6817924	62	52234	222	97.95	1.44	Chickpea	Cicer arietinum	Fabaceae	root nodule	India	India: Telangana Patancheru	NA	NA
1.87107e+06	GCA_004963545.1	0	Mesorhizobium sp. N.Ca.IN.000.08.1	6122894	63.18	40212	277	95.83	0.7	Chickpea	Cicer arietinum	Fabaceae	root nodule	India	India: Telangana Patancheru	NA	NA
1.87107e+06	GCA_004018605.1	0	Mesorhizobium sp. N.Ca.IN.000.18.1	6852257	61.98	106092	165	98.45	1.13	Chickpea	Cicer arietinum	Fabaceae	root nodule	India	India: Telangana Patancheru	NA	NA
1.87107e+06	GCA_004018525.1	0	Mesorhizobium sp. N.Ca.IN.000.25.1	6479231	63.13	63686	186	98.25	1.02	Chickpea	Cicer arietinum	Fabaceae	root nodule	India	India: Telangana Patancheru	NA	NA
1.87107e+06	GCA_004962785.1	0	Mesorhizobium sp. N.Ca.IN.000.28.1	6397577	63.13	35840	357	97.62	2.15	Chickpea	Cicer arietinum	Fabaceae	root nodule	India	India: Telangana Patancheru	NA	NA
1.87107e+06	GCA_004018325.1	0	Mesorhizobium sp. N.Ca.IN.000.30.1	6104510	63.31	51758	237	97.1	0.61	Chickpea	Cicer arietinum	Fabaceae	root nodule	India	India: Telangana Patancheru	NA	NA
1.87107e+06	GCA_004018405.1	0	Mesorhizobium sp. N.Ca.IN.000.32.1	6370247	63.16	34837	326	97.19	1.2	Chickpea	Cicer arietinum	Fabaceae	root nodule	India	India: Telangana Patancheru	NA	NA
1.87107e+06	GCA_004018725.1	0	Mesorhizobium sp. N.Ca.IN.000.37.1	6130993	63.35	55110	194	98.13	0.61	Chickpea	Cicer arietinum	Fabaceae	root nodule	India	India: Telangana Patancheru	NA	NA
1.87107e+06	GCA_004019465.1	0	Mesorhizobium sp. N.Ca.IN.000.58.1	6394629	63.18	55614	247	98.06	1.26	Chickpea	Cicer arietinum	Fabaceae	root nodule	India	India: Telangana Patancheru	NA	NA
1.87107e+06	GCA_004962265.1	0	Mesorhizobium sp. N.Ca.IN.000.63.1	6302252	63.25	35321	299	96.58	0.82	Chickpea	Cicer arietinum	Fabaceae	root nodule	India	India: Telangana Patancheru	NA	NA
1.87107e+06	GCA_005047895.1	0	Mesorhizobium sp. N.Ca.IN.000.64.1	6085888	63.27	46118	257	97.16	0.61	Chickpea	Cicer arietinum	Fabaceae	root nodule	India	India: Telangana Patancheru	NA	NA
1.87107e+06	GCA_004019145.1	0	Mesorhizobium sp. N.Ca.IN.000.67.1	6168968	63.32	91310	148	98.92	0.75	Chickpea	Cicer arietinum	Fabaceae	root nodule	India	India: Telangana Patancheru	NA	NA
1.87107e+06	GCA_004018905.1	0	Mesorhizobium sp. N.Ca.IN.000.73.1	6086047	63.24	32466	340	95.74	1.23	Chickpea	Cicer arietinum	Fabaceae	root nodule	India	India: Telangana Patancheru	NA	NA
1.87107e+06	GCA_004019165.1	0	Mesorhizobium sp. N.Ca.IN.000.74.1	6332712	63.24	41971	298	96.11	0.82	Chickpea	Cicer arietinum	Fabaceae	root nodule	India	India: Telangana Patancheru	NA	NA
1.87107e+06	GCA_004019225.1	0	Mesorhizobium sp. N.Ca.IN.000.78.1	6151132	63.37	109213	132	98.06	1.02	Chickpea	Cicer arietinum	Fabaceae	root nodule	India	India: Telangana Patancheru	NA	NA
1.87107e+06	GCA_004962505.1	0	Mesorhizobium sp. N.Ca.IN.000.86.1	6114108	63.27	64008	170	98.17	1.02	Chickpea	Cicer arietinum	Fabaceae	root nodule	India	India: Telangana Patancheru	NA	NA
1.87107e+06	GCA_004019015.1	0	Mesorhizobium sp. N.Ca.IN.000.89.1	6703495	61.96	203203	85	99.51	1.72	Chickpea	Cicer arietinum	Fabaceae	root nodule	India	India: Telangana Patancheru	NA	NA
1.87107e+06	GCA_004964105.1	0	Mesorhizobium sp. N.Ca.IN.001.02.1	6377533	63.26	306269	85	99.51	1.25	Chickpea	Cicer arietinum	Fabaceae	root nodule	India	India: Madhya Pradesh Sehore	NA	NA
1.87107e+06	GCA_004019105.1	0	Mesorhizobium sp. N.Ca.IN.001.03.1	7348486	61.91	265097	83	99.59	2.43	Chickpea	Cicer arietinum	Fabaceae	root nodule	India	India: Madhya Pradesh Sehore	NA	NA
1.87107e+06	GCA_004019045.1	0	Mesorhizobium sp. N.Ca.IN.001.04.1	6690155	62.08	289503	59	99.59	1.68	Chickpea	Cicer arietinum	Fabaceae	root nodule	India	India: Madhya Pradesh Sehore	NA	NA
1.87107e+06	GCA_004019035.1	0	Mesorhizobium sp. N.Ca.IN.001.07.1	7447165	61.85	304737	92	99.59	1.23	Chickpea	Cicer arietinum	Fabaceae	root nodule	India	India: Madhya Pradesh Sehore	NA	NA
1.87107e+06	GCA_004020285.1	0	Mesorhizobium sp. N.Ca.IN.001.08.1	7258792	61.91	464496	79	99.59	1.2	Chickpea	Cicer arietinum	Fabaceae	root nodule	India	India: Madhya Pradesh Sehore	NA	NA
1.87107e+06	GCA_004963255.1	Y	Mesorhizobium sp. N.Ca.IN.001.09.1	6692081	63.62	140805	108	99.92	2.09	Chickpea	Cicer arietinum	Fabaceae	root nodule	India	India: Madhya Pradesh Sehore	NA	NA
1.87107e+06	GCA_005063535.1	0	Mesorhizobium sp. N.Ca.IN.001.11.1	7021722	61.84	92279	190	99.12	3.25	Chickpea	Cicer arietinum	Fabaceae	root nodule	India	India: Madhya Pradesh Sehore	NA	NA
1.87107e+06	GCA_004019505.1	0	Mesorhizobium sp. N.Ca.IN.001.12.1	6432221	63.07	353339	84	99.92	1.11	Chickpea	Cicer arietinum	Fabaceae	root nodule	India	India: Madhya Pradesh Sehore	NA	NA
1.87107e+06	GCA_004964585.1	0	Mesorhizobium sp. N.Ca.IN.002.02.1	6574014	63.2	464522	42	99.92	4.02	Chickpea	Cicer arietinum	Fabaceae	root nodule	India	India: Madhya Pradesh Sehore Padli	NA	NA
1.87107e+06	GCA_004962875.1	0	Mesorhizobium sp. N.Ca.IN.002.03.1	7119513	61.95	149457	144	99.59	2.15	Chickpea	Cicer arietinum	Fabaceae	root nodule	India	India: Madhya Pradesh Sehore Padli	NA	NA
1.87107e+06	GCA_004962685.1	0	Mesorhizobium sp. N.Ca.IN.002.06.1	6212958	63.31	217676	89	99.71	1.58	Chickpea	Cicer arietinum	Fabaceae	root nodule	India	India: Madhya Pradesh Sehore Padli	NA	NA
1.87107e+06	GCA_004018865.1	Y	Mesorhizobium sp. N.Ca.IN.002.07.1	7051963	61.95	330949	89	99.59	1.02	Chickpea	Cicer arietinum	Fabaceae	root nodule	India	India: Madhya Pradesh Sehore Padli	NA	NA
1.87107e+06	GCA_004019905.1	0	Mesorhizobium sp. N.Ca.IN.002.08.1	7274485	61.91	303047	59	99.59	3.73	Chickpea	Cicer arietinum	Fabaceae	root nodule	India	India: Madhya Pradesh Sehore Padli	NA	NA
1.87107e+06	GCA_004019925.1	0	Mesorhizobium sp. N.Ca.IN.002.09.1	7181190	61.92	214138	93	97.88	2.94	Chickpea	Cicer arietinum	Fabaceae	root nodule	India	India: Madhya Pradesh Sehore Padli	NA	NA
1.87107e+06	GCA_004018925.1	0	Mesorhizobium sp. N.Ca.IN.002.10.1	6700583	61.94	262688	70	99.59	1.86	Chickpea	Cicer arietinum	Fabaceae	root nodule	India	India: Madhya Pradesh Sehore Padli	NA	NA
1.87107e+06	GCA_004020235.1	0	Mesorhizobium sp. N.Ca.IN.002.11.1	6809143	61.95	283824	59	99.59	2.35	Chickpea	Cicer arietinum	Fabaceae	root nodule	India	India: Madhya Pradesh Sehore Padli	NA	NA
1.87107e+06	GCA_004020245.1	0	Mesorhizobium sp. N.Ca.IN.002.12.1	7271613	61.9	227091	84	99.59	2.02	Chickpea	Cicer arietinum	Fabaceae	root nodule	India	India: Madhya Pradesh Sehore Padli	NA	NA
1.87107e+06	GCA_004021055.1	0	Mesorhizobium sp. N.Ca.IN.002.13.1	6246485	63.23	295619	63	99.51	1.02	Chickpea	Cicer arietinum	Fabaceae	root nodule	India	India: Madhya Pradesh Sehore Padli	NA	NA
1.87107e+06	GCA_004018875.1	0	Mesorhizobium sp. N.Ca.IN.002.15.1	6677815	63.01	272787	109	99.51	1.11	Chickpea	Cicer arietinum	Fabaceae	root nodule	India	India: Madhya Pradesh Sehore Padli	NA	NA
1.87107e+06	GCA_004020145.1	0	Mesorhizobium sp. N.Ca.IN.003.02.1	7279112	61.88	265868	94	99.59	2.02	Chickpea	Cicer arietinum	Fabaceae	root nodule	India	India: Madhya Pradesh Sehore Mographool	NA	NA
1.87107e+06	GCA_004019715.1	0	Mesorhizobium sp. N.Ca.IN.003.03.1	7070600	61.99	395510	104	99.59	1.13	Chickpea	Cicer arietinum	Fabaceae	root nodule	India	India: Madhya Pradesh Sehore Mographool	NA	NA
1.87107e+06	GCA_004962625.1	0	Mesorhizobium sp. N.Ca.IN.003.04.1	6801858	62.02	63406	227	98.52	1.06	Chickpea	Cicer arietinum	Fabaceae	root nodule	India	India: Madhya Pradesh Sehore Mographool	NA	NA
1.87107e+06	GCA_004019665.1	0	Mesorhizobium sp. N.Ca.IN.003.05.1	7399652	61.87	300520	88	99.59	3.4	Chickpea	Cicer arietinum	Fabaceae	root nodule	India	India: Madhya Pradesh Sehore Mographool	NA	NA
1.87107e+06	GCA_004019985.1	0	Mesorhizobium sp. N.Ca.IN.003.07.1	6701787	62.03	329165	64	99.59	1.2	Chickpea	Cicer arietinum	Fabaceae	root nodule	India	India: Madhya Pradesh Sehore Mographool	NA	NA
1.87107e+06	GCA_004020065.1	Y	Mesorhizobium sp. N.Ca.IN.003.08.1	6837302	62.02	511485	65	99.59	0.99	Chickpea	Cicer arietinum	Fabaceae	root nodule	India	India: Madhya Pradesh Sehore Mographool	NA	NA
1.87107e+06	GCA_004962715.1	0	Mesorhizobium sp. N.Ca.IN.003.09.1	6806013	61.85	402187	129	99.59	4.75	Chickpea	Cicer arietinum	Fabaceae	root nodule	India	India: Madhya Pradesh Sehore Mographool	NA	NA
1.87107e+06	GCA_004021035.1	0	Mesorhizobium sp. N.Ca.IN.003.10.1	6665278	62.1	431977	53	99.59	0.99	Chickpea	Cicer arietinum	Fabaceae	root nodule	India	India: Madhya Pradesh Sehore Mographool	NA	NA
1.87107e+06	GCA_004020015.1	0	Mesorhizobium sp. N.Ca.IN.003.11.1	6634756	62.08	187753	81	99.59	0.99	Chickpea	Cicer arietinum	Fabaceae	root nodule	India	India: Madhya Pradesh Sehore Mographool	NA	NA
1.87107e+06	GCA_004019545.1	0	Mesorhizobium sp. N.Ca.IN.003.12.1	6887212	61.97	450572	42	99.59	1.72	Chickpea	Cicer arietinum	Fabaceae	root nodule	India	India: Madhya Pradesh Sehore Mographool	NA	NA
1.87107e+06	GCA_004019565.1	0	Mesorhizobium sp. N.Ca.IN.003.13.1	6817848	62.05	375757	57	99.59	0.99	Chickpea	Cicer arietinum	Fabaceae	root nodule	India	India: Madhya Pradesh Sehore Mographool	NA	NA
1.87107e+06	GCA_004019585.1	0	Mesorhizobium sp. N.Ca.IN.003.14.1	7153116	61.92	369287	75	99.59	1.34	Chickpea	Cicer arietinum	Fabaceae	root nodule	India	India: Madhya Pradesh Sehore Mographool	NA	NA
1.87107e+06	GCA_004019765.1	0	Mesorhizobium sp. N.Ca.IN.003.15.1	6594101	61.98	330806	51	99.59	1.02	Chickpea	Cicer arietinum	Fabaceae	root nodule	India	India: Madhya Pradesh Sehore Mographool	NA	NA
1.87107e+06	GCA_004020005.1	0	Mesorhizobium sp. N.Ca.IN.004.02.1	7193761	61.9	265717	91	99.51	1.34	Chickpea	Cicer arietinum	Fabaceae	root nodule	India	India: Uttar Pradesh Jaunpur Kachwan	NA	NA
1.87107e+06	GCA_005047195.1	0	Mesorhizobium sp. N.Ca.IN.004.05.1	6281517	63.26	84781	400	97.49	3.64	Chickpea	Cicer arietinum	Fabaceae	root nodule	India	India: Uttar Pradesh Jaunpur Kachwan	NA	NA
1.87107e+06	GCA_004020155.1	0	Mesorhizobium sp. N.Ca.IN.004.14.1	6622324	62.1	315007	56	99.59	0.99	Chickpea	Cicer arietinum	Fabaceae	root nodule	India	India: Uttar Pradesh Jaunpur Kachwan	NA	NA
1.87107e+06	GCA_004962745.1	0	Mesorhizobium sp. N.Ca.IN.004.15.1	6664572	63.55	111718	130	99.51	1.52	Chickpea	Cicer arietinum	Fabaceae	root nodule	India	India: Uttar Pradesh Jaunpur Kachwan	NA	NA
1.87107e+06	GCA_004019815.1	0	Mesorhizobium sp. N.Ca.IN.005.01.1	6517583	63.68	152535	128	99.51	0.49	Chickpea	Cicer arietinum	Fabaceae	root nodule	India	India: Uttar Pradesh Varanasi Naipura Khurd	NA	NA
1.87107e+06	GCA_004963445.1	0	Mesorhizobium sp. N.Ca.IN.005.02.1	6712563	63.5	150242	143	99.51	0.63	Chickpea	Cicer arietinum	Fabaceae	root nodule	India	India: Uttar Pradesh Varanasi Naipura Khurd	NA	NA
1.87107e+06	GCA_004019705.1	0	Mesorhizobium sp. N.Ca.IN.005.03.1	6711229	63.57	117016	131	99.71	1.21	Chickpea	Cicer arietinum	Fabaceae	root nodule	India	India: Uttar Pradesh Varanasi Naipura Khurd	NA	NA
1.87107e+06	GCA_004963905.1	Y	Mesorhizobium sp. N.Ca.IN.005.04.1	7056689	63.65	141367	142	99.1	2.94	Chickpea	Cicer arietinum	Fabaceae	root nodule	India	India: Uttar Pradesh Varanasi Naipura Khurd	NA	NA
1.87107e+06	GCA_004018595.1	0	Mesorhizobium sp. N.Ca.IN.005.05.1	6857628	63.38	137164	157	99.51	0.68	Chickpea	Cicer arietinum	Fabaceae	root nodule	India	India: Uttar Pradesh Varanasi Naipura Khurd	NA	NA
1.87107e+06	GCA_004019645.1	0	Mesorhizobium sp. N.Ca.IN.005.06.1	6832947	63.51	131004	148	99.92	1.21	Chickpea	Cicer arietinum	Fabaceae	root nodule	India	India: Uttar Pradesh Varanasi Naipura Khurd	NA	NA
1.87107e+06	GCA_004018485.1	0	Mesorhizobium sp. N.Ca.IN.005.08.1	6860204	63.47	127035	119	99.51	0.9	Chickpea	Cicer arietinum	Fabaceae	root nodule	India	India: Uttar Pradesh Varanasi Naipura Khurd	NA	NA
1.87107e+06	GCA_004019825.1	Y	Mesorhizobium sp. N.Ca.IN.005.11.1	6737165	63.57	181151	113	99.92	0.18	Chickpea	Cicer arietinum	Fabaceae	root nodule	India	India: Uttar Pradesh Varanasi Naipura Khurd	NA	NA
1.87107e+06	GCA_004019805.1	0	Mesorhizobium sp. N.Ca.IN.005.12.1	6417831	63.19	140991	423	96.15	0.75	Chickpea	Cicer arietinum	Fabaceae	root nodule	India	India: Uttar Pradesh Varanasi Naipura Khurd	NA	NA
1.87107e+06	GCA_004964165.1	0	Mesorhizobium sp. N.Ca.IN.005.13.1	6969389	63.46	132415	128	99.92	1.36	Chickpea	Cicer arietinum	Fabaceae	root nodule	India	India: Uttar Pradesh Varanasi Naipura Khurd	NA	NA
1.87107e+06	GCA_004962415.1	0	Mesorhizobium sp. N.Ca.IN.005.14.1	6366427	63.34	1685811	48	99.51	4.1	Chickpea	Cicer arietinum	Fabaceae	root nodule	India	India: Uttar Pradesh Varanasi Naipura Khurd	NA	NA
1.87107e+06	GCA_004019785.1	0	Mesorhizobium sp. N.Ca.IN.005.15.1	6848402	63.47	117089	120	99.51	0.49	Chickpea	Cicer arietinum	Fabaceae	root nodule	India	India: Uttar Pradesh Varanasi Naipura Khurd	NA	NA
1.87107e+06	GCA_004019695.1	0	Mesorhizobium sp. N.Ca.IN.006.01.1	6992496	62.27	102150	150	99.55	1.84	Chickpea	Cicer arietinum	Fabaceae	root nodule	India	India: Uttar Pradesh Deoria Savreji	NA	NA
1.87107e+06	GCA_004019685.1	0	Mesorhizobium sp. N.Ca.IN.006.02.1	7102628	62.1	114870	153	99.58	1.43	Chickpea	Cicer arietinum	Fabaceae	root nodule	India	India: Uttar Pradesh Deoria Savreji	NA	NA
1.87107e+06	GCA_004019795.1	Y	Mesorhizobium sp. N.Ca.IN.006.03.1	6920486	62.17	100419	156	99.59	1.37	Chickpea	Cicer arietinum	Fabaceae	root nodule	India	India: Uttar Pradesh Deoria Savreji	NA	NA
1.87107e+06	GCA_004962995.1	0	Mesorhizobium sp. N.Ca.IN.006.04.1	7382680	62.04	121323	167	99.59	2.68	Chickpea	Cicer arietinum	Fabaceae	root nodule	India	India: Uttar Pradesh Deoria Savreji	NA	NA
1.87107e+06	GCA_005047105.1	0	Mesorhizobium sp. N.Ca.IN.006.05.1	7262550	61.67	109592	306	99.51	1.38	Chickpea	Cicer arietinum	Fabaceae	root nodule	India	India: Uttar Pradesh Deoria Savreji	NA	NA
1.87107e+06	GCA_004020055.1	0	Mesorhizobium sp. N.Ca.IN.007.09.1	7264765	61.87	177937	153	99.59	2.02	Chickpea	Cicer arietinum	Fabaceae	root nodule	India	India: Uttar Pradesh Kanpur Nagar Jalla	NA	NA
1.87107e+06	GCA_004963615.1	0	Mesorhizobium sp. N.Ca.IN.008.03.1	7013594	62.09	78007	207	99.59	1.57	Chickpea	Cicer arietinum	Fabaceae	root nodule	India	India: Uttar Pradesh Kanpur Nagar Kanpur	NA	NA
1.87107e+06	GCA_004020195.1	0	Mesorhizobium sp. N.Ca.IN.009.01.1	7174561	62.18	96493	163	99.35	1.23	Chickpea	Cicer arietinum	Fabaceae	root nodule	India	India: Uttar Pradesh Jalaun Odotpura	NA	NA
1.87107e+06	GCA_004019895.1	0	Mesorhizobium sp. N.Ca.IN.009.04.1	7290858	62.12	90001	190	99.55	1.64	Chickpea	Cicer arietinum	Fabaceae	root nodule	India	India: Uttar Pradesh Jalaun Odotpura	NA	NA
1.87107e+06	GCA_004963165.1	0	Mesorhizobium sp. N.Ca.IN.009.05.1	6308309	63.23	342152	59	99.51	1.78	Chickpea	Cicer arietinum	Fabaceae	root nodule	India	India: Uttar Pradesh Jalaun Odotpura	NA	NA
1.87107e+06	GCA_004019915.1	Y	Mesorhizobium sp. N.Ca.IN.009.06.1	7107524	62.21	98995	173	99.55	1.23	Chickpea	Cicer arietinum	Fabaceae	root nodule	India	India: Uttar Pradesh Jalaun Odotpura	NA	NA
1.87107e+06	GCA_004019595.1	Y	Mesorhizobium sp. N.Ca.IN.009.08.1	6993577	61.94	241509	68	99.59	1.04	Chickpea	Cicer arietinum	Fabaceae	root nodule	India	India: Uttar Pradesh Jalaun Odotpura	NA	NA
1.87107e+06	GCA_004020215.1	0	Mesorhizobium sp. N.Ca.IN.009.10.1	7243320	62.1	92737	178	99.35	1.37	Chickpea	Cicer arietinum	Fabaceae	root nodule	India	India: Uttar Pradesh Jalaun Odotpura	NA	NA
1.87107e+06	GCA_004020185.1	0	Mesorhizobium sp. N.Ca.IN.009.11.1	7333583	62.05	195122	151	99.55	2.25	Chickpea	Cicer arietinum	Fabaceae	root nodule	India	India: Uttar Pradesh Jalaun Odotpura	NA	NA
1.87107e+06	GCA_004963395.1	Y	Mesorhizobium sp. N.Ca.IN.009.12.1	7591494	62.06	55800	283	99.14	1.57	Chickpea	Cicer arietinum	Fabaceae	root nodule	India	India: Uttar Pradesh Jalaun Odotpura	NA	NA
1.87107e+06	GCA_004020095.1	0	Mesorhizobium sp. N.Ca.IN.009.13.1	6042980	63.36	138446	74	99.41	0.75	Chickpea	Cicer arietinum	Fabaceae	root nodule	India	India: Uttar Pradesh Jalaun Odotpura	NA	NA
1.87107e+06	GCA_004020105.1	Y	Mesorhizobium sp. N.Ca.IN.009.15.1	7174654	62.1	132257	118	99.59	1.23	Chickpea	Cicer arietinum	Fabaceae	root nodule	India	India: Uttar Pradesh Jalaun Odotpura	NA	NA
1.87107e+06	GCA_004020945.1	0	Mesorhizobium sp. N.Ca.IN.010.01.1	6760406	63.2	321679	108	98.48	0.1	Chickpea	Cicer arietinum	Fabaceae	root nodule	India	India: Jharkhand Bokaro Khetko	NA	NA
1.87107e+06	GCA_004020955.1	0	Mesorhizobium sp. N.Ca.IN.010.02.1	6711412	63.16	254136	115	99.51	0	Chickpea	Cicer arietinum	Fabaceae	root nodule	India	India: Jharkhand Bokaro Khetko	NA	NA
1.87107e+06	GCA_004020925.1	0	Mesorhizobium sp. N.Ca.IN.010.06.1	6677500	63.23	193769	104	99.51	0	Chickpea	Cicer arietinum	Fabaceae	root nodule	India	India: Jharkhand Bokaro Khetko	NA	NA
1.87107e+06	GCA_004019425.1	0	Mesorhizobium sp. N.Ca.IN.010.07.1	6748378	63.08	331231	106	99.51	0.01	Chickpea	Cicer arietinum	Fabaceae	root nodule	India	India: Jharkhand Bokaro Khetko	NA	NA
1.87107e+06	GCA_004020875.1	Y	Mesorhizobium sp. N.Ca.IN.010.08.1	6665562	63.26	264959	85	99.51	0	Chickpea	Cicer arietinum	Fabaceae	root nodule	India	India: Jharkhand Bokaro Khetko	NA	NA
1.87107e+06	GCA_004019575.1	0	Mesorhizobium sp. N.Ca.IN.010.10.1	6673347	63.24	223998	104	99.1	0	Chickpea	Cicer arietinum	Fabaceae	root nodule	India	India: Jharkhand Bokaro Khetko	NA	NA
1.87107e+06	GCA_004962555.1	0	Mesorhizobium sp. N.Ca.IN.010.11.1	6722035	63.15	281453	103	99.51	0.41	Chickpea	Cicer arietinum	Fabaceae	root nodule	India	India: Jharkhand Bokaro Khetko	NA	NA
1.87107e+06	GCA_004019885.1	0	Mesorhizobium sp. N.Ca.IN.010.12.1	6675116	63.23	206322	96	99.51	0	Chickpea	Cicer arietinum	Fabaceae	root nodule	India	India: Jharkhand Bokaro Khetko	NA	NA
1.87107e+06	GCA_004021015.1	Y	Mesorhizobium sp. N.Ca.IN.010.13.1	6704575	63.37	130551	121	99.51	0.82	Chickpea	Cicer arietinum	Fabaceae	root nodule	India	India: Jharkhand Bokaro Khetko	NA	NA
1.87107e+06	GCA_004020995.1	0	Mesorhizobium sp. N.Ca.IN.010.14.1	6610443	63.22	43393	285	98.64	0.2	Chickpea	Cicer arietinum	Fabaceae	root nodule	India	India: Jharkhand Bokaro Khetko	NA	NA
1.87107e+06	GCA_004020985.1	0	Mesorhizobium sp. N.Ca.IN.010.15.1	6633739	63.24	82820	175	98.52	0.82	Chickpea	Cicer arietinum	Fabaceae	root nodule	India	India: Jharkhand Bokaro Khetko	NA	NA
1.87107e+06	GCA_004020845.1	0	Mesorhizobium sp. N.Ca.IN.011.01.1	6888274	63.22	325282	100	99.51	1.02	Chickpea	Cicer arietinum	Fabaceae	root nodule	India	India: Bihar Buxar Buxar	NA	NA
1.87107e+06	GCA_004020455.1	0	Mesorhizobium sp. N.Ca.IN.011.03.1	6888346	63.21	311604	97	99.51	1.02	Chickpea	Cicer arietinum	Fabaceae	root nodule	India	India: Bihar Buxar Buxar	NA	NA
1.87107e+06	GCA_004962185.1	0	Mesorhizobium sp. N.Ca.IN.011.10.1	6784682	63.46	147479	113	99.3	0.55	Chickpea	Cicer arietinum	Fabaceae	root nodule	India	India: Bihar Buxar Buxar	NA	NA
1.87107e+06	GCA_004020855.1	0	Mesorhizobium sp. N.Ca.IN.011.11.1	6702527	63.44	239573	72	99.51	0	Chickpea	Cicer arietinum	Fabaceae	root nodule	India	India: Bihar Buxar Buxar	NA	NA
1.87107e+06	GCA_004962495.1	0	Mesorhizobium sp. N.Ca.IN.011.12.1	6943851	63.39	103988	161	99.51	0.41	Chickpea	Cicer arietinum	Fabaceae	root nodule	India	India: Bihar Buxar Buxar	NA	NA
1.87107e+06	GCA_005047945.1	0	Mesorhizobium sp. N.Ca.IN.011.13.1	6714621	63.39	200058	114	99.51	0.1	Chickpea	Cicer arietinum	Fabaceae	root nodule	India	India: Bihar Buxar Buxar	NA	NA
1.87107e+06	GCA_004020305.1	0	Mesorhizobium sp. N.Ca.IN.011.14.1	7049848	63.28	61146	229	98.89	0.14	Chickpea	Cicer arietinum	Fabaceae	root nodule	India	India: Bihar Buxar Buxar	NA	NA
1.87107e+06	GCA_004962125.1	0	Mesorhizobium sp. N.Ca.IN.012.01.1	7019247	63.31	114013	144	99.51	0.89	Chickpea	Cicer arietinum	Fabaceae	root nodule	India	India: Bihar Buxar Buxar	NA	NA
1.87107e+06	GCA_004020315.1	Y	Mesorhizobium sp. N.Ca.IN.012.02.1	6818903	61.81	146424	141	99.51	1.16	Chickpea	Cicer arietinum	Fabaceae	root nodule	India	India: Bihar Buxar Buxar	NA	NA
1.87107e+06	GCA_004020745.1	0	Mesorhizobium sp. N.Ca.IN.012.03.1	7051931	63.35	131422	137	99.37	1.23	Chickpea	Cicer arietinum	Fabaceae	root nodule	India	India: Bihar Buxar Buxar	NA	NA
1.87107e+06	GCA_004962965.1	0	Mesorhizobium sp. N.Ca.IN.012.04.1	7054698	63.3	84925	167	99.51	0.82	Chickpea	Cicer arietinum	Fabaceae	root nodule	India	India: Bihar Buxar Buxar	NA	NA
1.87107e+06	GCA_004020445.1	Y	Mesorhizobium sp. N.Ca.IN.012.08.1	6946453	63.34	115199	150	99.51	0	Chickpea	Cicer arietinum	Fabaceae	root nodule	India	India: Bihar Buxar Buxar	NA	NA
1.87107e+06	GCA_005047935.1	0	Mesorhizobium sp. N.Ca.IN.012.12.1	7023035	63.28	83410	196	99.51	0.82	Chickpea	Cicer arietinum	Fabaceae	root nodule	India	India: Bihar Buxar Buxar	NA	NA
1.87107e+06	GCA_004020545.1	Y	Mesorhizobium sp. N.Ca.IN.012.14.1	6993374	63.29	84884	170	99.51	0	Chickpea	Cicer arietinum	Fabaceae	root nodule	India	India: Bihar Buxar Buxar	NA	NA
1.87107e+06	GCA_004020595.1	0	Mesorhizobium sp. N.Ca.IN.012.15.1	6686815	63.18	140710	103	99.1	0.49	Chickpea	Cicer arietinum	Fabaceae	root nodule	India	India: Bihar Buxar Buxar	NA	NA
1.87107e+06	GCA_004020675.1	0	Mesorhizobium sp. N.Ca.IN.013.01.1	7041480	62.01	196879	72	99.59	1.88	Chickpea	Cicer arietinum	Fabaceae	root nodule	India	India: Punjab Faridkot Wara Daraka	NA	NA
1.87107e+06	GCA_004020645.1	0	Mesorhizobium sp. N.Ca.IN.013.02.1	7669013	61.72	204545	178	99.59	1.81	Chickpea	Cicer arietinum	Fabaceae	root nodule	India	India: Punjab Faridkot Wara Daraka	NA	NA
1.87107e+06	GCA_004020765.1	0	Mesorhizobium sp. N.Ca.IN.013.03.1	7466447	61.82	178762	120	99.59	2.22	Chickpea	Cicer arietinum	Fabaceae	root nodule	India	India: Punjab Faridkot Wara Daraka	NA	NA
1.87107e+06	GCA_004962105.1	0	Mesorhizobium sp. N.Ca.IN.013.04.1	6983481	61.98	179280	94	99.39	1.61	Chickpea	Cicer arietinum	Fabaceae	root nodule	India	India: Punjab Faridkot Wara Daraka	NA	NA
1.87107e+06	GCA_004019325.1	0	Mesorhizobium sp. N.Ca.IN.013.05.1	7293681	61.81	222451	94	99.59	1.38	Chickpea	Cicer arietinum	Fabaceae	root nodule	India	India: Punjab Faridkot Wara Daraka	NA	NA
1.87107e+06	GCA_004019335.1	0	Mesorhizobium sp. N.Ca.IN.013.07.1	7258121	61.78	236209	111	99.59	2.06	Chickpea	Cicer arietinum	Fabaceae	root nodule	India	India: Punjab Faridkot Wara Daraka	NA	NA
1.87107e+06	GCA_004020865.1	0	Mesorhizobium sp. N.Ca.IN.013.08.1	6978176	61.91	210040	113	99.59	1.16	Chickpea	Cicer arietinum	Fabaceae	root nodule	India	India: Punjab Faridkot Wara Daraka	NA	NA
1.87107e+06	GCA_004020715.1	0	Mesorhizobium sp. N.Ca.IN.013.11.1	7562582	61.78	155582	188	99.39	2.84	Chickpea	Cicer arietinum	Fabaceae	root nodule	India	India: Punjab Faridkot Wara Daraka	NA	NA
1.87107e+06	GCA_004019435.1	0	Mesorhizobium sp. N.Ca.IN.013.12.1	7226326	61.93	226774	69	99.59	1.98	Chickpea	Cicer arietinum	Fabaceae	root nodule	India	India: Punjab Faridkot Wara Daraka	NA	NA
1.87107e+06	GCA_004019365.1	0	Mesorhizobium sp. N.Ca.IN.013.13.1	7016302	61.82	265111	94	99.59	1.17	Chickpea	Cicer arietinum	Fabaceae	root nodule	India	India: Punjab Faridkot Wara Daraka	NA	NA
1.87107e+06	GCA_004019395.1	0	Mesorhizobium sp. N.Ca.IN.013.14.1	7169532	61.8	275166	81	99.59	1.16	Chickpea	Cicer arietinum	Fabaceae	root nodule	India	India: Punjab Faridkot Wara Daraka	NA	NA
1.87107e+06	GCA_005046105.1	0	Mesorhizobium sp. N.Ca.IN.014.02.1	6615650	61.85	434327	100	99.59	1.99	Chickpea	Cicer arietinum	Fabaceae	root nodule	India	India: Punjab Ludhiana Sheikhdaulat	NA	NA
1.87107e+06	GCA_004020515.1	0	Mesorhizobium sp. N.Ca.IN.014.04.1	6901157	61.97	181422	98	99.59	1.37	Chickpea	Cicer arietinum	Fabaceae	root nodule	India	India: Punjab Ludhiana Sheikhdaulat	NA	NA
1.87107e+06	GCA_004962865.1	0	Mesorhizobium sp. N.Ca.IN.014.06.1	6614350	61.98	209388	71	99.59	1.38	Chickpea	Cicer arietinum	Fabaceae	root nodule	India	India: Punjab Ludhiana Sheikhdaulat	NA	NA
1.87107e+06	GCA_004020405.1	Y	Mesorhizobium sp. N.Ca.IN.014.10.1	7058513	61.75	147491	161	99.59	1.72	Chickpea	Cicer arietinum	Fabaceae	root nodule	India	India: Punjab Ludhiana Sheikhdaulat	NA	NA
1.87107e+06	GCA_004019285.1	Y	Mesorhizobium sp. N.Ca.IN.014.12.1	7168088	61.73	233461	99	99.59	1.16	Chickpea	Cicer arietinum	Fabaceae	root nodule	India	India: Punjab Ludhiana Sheikhdaulat	NA	NA
1.87107e+06	GCA_004020485.1	0	Mesorhizobium sp. N.Ca.IN.014.13.1	6512801	61.91	282229	84	99.59	1.24	Chickpea	Cicer arietinum	Fabaceae	root nodule	India	India: Punjab Ludhiana Sheikhdaulat	NA	NA
1.87107e+06	GCA_004961875.1	0	Mesorhizobium sp. N.Ca.IN.015.03.1	7617968	61.75	91622	189	99.59	2.43	Chickpea	Cicer arietinum	Fabaceae	root nodule	India	India: Punjab Ludhiana Khandoor	NA	NA
1.87107e+06	GCA_004020425.1	0	Mesorhizobium sp. N.Ca.IN.015.04.1	7092436	61.91	211803	97	99.59	1.81	Chickpea	Cicer arietinum	Fabaceae	root nodule	India	India: Punjab Ludhiana Khandoor	NA	NA
1.87107e+06	GCA_004962025.1	0	Mesorhizobium sp. N.Ca.IN.015.05.1	7388588	61.89	90654	210	99.54	2.56	Chickpea	Cicer arietinum	Fabaceae	root nodule	India	India: Punjab Ludhiana Khandoor	NA	NA
1.87107e+06	GCA_005047145.1	0	Mesorhizobium sp. N.Ca.IN.015.08.1	7282384	61.81	322374	109	99.59	1.78	Chickpea	Cicer arietinum	Fabaceae	root nodule	India	India: Punjab Ludhiana Khandoor	NA	NA
1.87107e+06	GCA_004018995.1	0	Mesorhizobium sp. N.Ca.IN.015.09.1	6892186	62.02	355825	101	99.59	1.43	Chickpea	Cicer arietinum	Fabaceae	root nodule	India	India: Punjab Ludhiana Khandoor	NA	NA
1.87107e+06	GCA_004020365.1	Y	Mesorhizobium sp. N.Ca.IN.015.10.1	7244245	62.1	93017	172	98.36	2.6	Chickpea	Cicer arietinum	Fabaceae	root nodule	India	India: Punjab Ludhiana Khandoor	NA	NA
1.87107e+06	GCA_004962245.1	Y	Mesorhizobium sp. N.Ca.IN.015.11.1	6902289	62.31	190810	102	99.59	1.13	Chickpea	Cicer arietinum	Fabaceae	root nodule	India	India: Punjab Ludhiana Khandoor	NA	NA
1.87107e+06	GCA_004962005.1	0	Mesorhizobium sp. N.Ca.IN.015.13.1	6874214	62.28	191418	92	99.59	1.21	Chickpea	Cicer arietinum	Fabaceae	root nodule	India	India: Punjab Ludhiana Khandoor	NA	NA
1.87107e+06	GCA_004018965.1	0	Mesorhizobium sp. N.Ca.IN.015.15.1	7043492	61.82	236210	98	99.59	1.31	Chickpea	Cicer arietinum	Fabaceae	root nodule	India	India: Punjab Ludhiana Khandoor	NA	NA
1.87107e+06	GCA_004019235.1	0	Mesorhizobium sp. N.Ca.IN.017.01.1	6449565	63.24	1045837	12	99.92	1.02	Chickpea	Cicer arietinum	Fabaceae	root nodule	India	India: Karnataka Gulbarga Kurgunta	NA	NA
1.87107e+06	GCA_004020555.1	Y	Mesorhizobium sp. N.Ca.IN.017.05.1	6132336	63.3	347070	44	99.51	0.41	Chickpea	Cicer arietinum	Fabaceae	root nodule	India	India: Karnataka Gulbarga Kurgunta	NA	NA
1.87107e+06	GCA_004020475.1	0	Mesorhizobium sp. N.Ca.IN.017.08.1	6630827	63.15	410553	53	99.92	1.23	Chickpea	Cicer arietinum	Fabaceae	root nodule	India	India: Karnataka Gulbarga Kurgunta	NA	NA
1.87107e+06	GCA_004020355.1	0	Mesorhizobium sp. N.Ca.IN.017.09.1	6630148	63.16	355698	53	99.92	1.23	Chickpea	Cicer arietinum	Fabaceae	root nodule	India	India: Karnataka Gulbarga Kurgunta	NA	NA
1.87107e+06	GCA_004019155.1	0	Mesorhizobium sp. N.Ca.IN.017.13.1	6683669	62.93	298617	309	99.71	1.31	Chickpea	Cicer arietinum	Fabaceae	root nodule	India	India: Karnataka Gulbarga Kurgunta	NA	NA
1.87107e+06	GCA_004962155.1	0	Mesorhizobium sp. N.Ca.IN.018.12.1	6446140	63.29	228599	127	99.82	1.52	Chickpea	Cicer arietinum	Fabaceae	root nodule	India	India: Karnataka Bijapur Neginal	NA	NA
1.87107e+06	GCA_005046095.1	0	Mesorhizobium sp. N.Ca.IN.UKN.10.1	6812826	63.44	126719	125	99.51	0.2	Chickpea	Cicer arietinum	Fabaceae	root nodule	India	India	NA	NA
1.87107e+06	GCA_005047115.1	Y	Mesorhizobium sp. N.Ca.MR.001.01.1	6956770	62.53	83802	196	99.51	0.53	Chickpea	Cicer arietinum	Fabaceae	root nodule	Morocco	Morocco: Rabat-Sale-Zemmour-Zaer Khemisset Province	NA	NA
1.87107e+06	GCA_004020685.1	0	Mesorhizobium sp. N.Ca.MR.002.01.1	6584145	62.57	625597	49	99.3	0.08	Chickpea	Cicer arietinum	Fabaceae	root nodule	Morocco	Morocco: Rabat-Sale-Zemmour-Zaer Khemisset Province	NA	NA
1.87107e+06	GCA_004020785.1	0	Mesorhizobium sp. N.Ca.MR.002.02.1	7196391	61.99	153022	119	99.59	0.96	Chickpea	Cicer arietinum	Fabaceae	root nodule	Morocco	Morocco: Rabat-Sale-Zemmour-Zaer Khemisset Province	NA	NA
1.87107e+06	GCA_004962225.1	0	Mesorhizobium sp. N.Ca.MR.003.01.1	7497512	62.06	108514	176	99.18	2.97	Chickpea	Cicer arietinum	Fabaceae	root nodule	Morocco	Morocco: Rabat-Sale-Zemmour-Zaer Khemisset Province	NA	NA
1.87107e+06	GCA_005046165.1	0	Mesorhizobium sp. N.Ca.MR.004.01.1	6639075	62.38	805700	78	99.3	0.22	Chickpea	Cicer arietinum	Fabaceae	root nodule	Morocco	Morocco: Rabat-Sale-Zemmour-Zaer Khemisset Province	NA	NA
1.87107e+06	GCA_004020345.1	0	Mesorhizobium sp. N.Ca.MR.004.02.1	7111088	61.94	222281	120	99.59	0.82	Chickpea	Cicer arietinum	Fabaceae	root nodule	Morocco	Morocco: Rabat-Sale-Zemmour-Zaer Khemisset Province	NA	NA
1.87107e+06	GCA_004020615.1	0	Mesorhizobium sp. N.Ca.MR.005.01.1	6740712	62.61	369571	50	99.3	0.29	Chickpea	Cicer arietinum	Fabaceae	root nodule	Morocco	Morocco: Rabat-Sale-Zemmour-Zaer Khemisset Province	NA	NA
1.87107e+06	GCA_004020775.1	0	Mesorhizobium sp. N.Ca.MR.006.02.1	7649282	61.84	237595	184	99.59	3.06	Chickpea	Cicer arietinum	Fabaceae	root nodule	Morocco	Morocco: Rabat-Sale-Zemmour-Zaer Khemisset Province	NA	NA
1.87107e+06	GCA_004962355.1	0	Mesorhizobium sp. N.Ca.MR.007.01.1	6818837	62.79	137670	101	99.51	0.38	Chickpea	Cicer arietinum	Fabaceae	root nodule	Morocco	Morocco: Rabat-Sale-Zemmour-Zaer Khemisset Province	NA	NA
1.87107e+06	GCA_005046125.1	Y	Mesorhizobium sp. N.Ca.MR.007.02.1	6788954	62.77	201628	78	99.51	0.38	Chickpea	Cicer arietinum	Fabaceae	root nodule	Morocco	Morocco: Rabat-Sale-Zemmour-Zaer Khemisset Province	NA	NA
1.87107e+06	GCA_004020655.1	0	Mesorhizobium sp. N.Ca.MR.008.01.1	6589345	62.6	484809	38	99.3	0.08	Chickpea	Cicer arietinum	Fabaceae	root nodule	Morocco	Morocco: Rabat-Sale-Zemmour-Zaer Khemisset Province	NA	NA
1.87107e+06	GCA_005046085.1	0	Mesorhizobium sp. N.Ca.MR.009.01.1	6899539	62.59	216852	109	99.51	0.4	Chickpea	Cicer arietinum	Fabaceae	root nodule	Morocco	Morocco: Rabat-Sale-Zemmour-Zaer Khemisset Province	NA	NA
1.87107e+06	GCA_004962605.1	0	Mesorhizobium sp. N.Ca.MR.010.01.1	7170351	62.14	278706	100	100	2.43	Chickpea	Cicer arietinum	Fabaceae	root nodule	Morocco	Morocco: Rabat-Sale-Zemmour-Zaer Khemisset Province Tiflet	NA	NA
1.87107e+06	GCA_004020565.1	Y	Mesorhizobium sp. N.Ca.MR.010.02.1	7539454	61.78	174529	236	99.18	3.06	Chickpea	Cicer arietinum	Fabaceae	root nodule	Morocco	Morocco: Rabat-Sale-Zemmour-Zaer Khemisset Province Tiflet	NA	NA
1.87107e+06	GCA_004020795.1	0	Mesorhizobium sp. N.Ca.MR.011.01.1	7031038	62.14	283348	77	100	2.91	Chickpea	Cicer arietinum	Fabaceae	root nodule	Morocco	Morocco: Rabat-Sale-Zemmour-Zaer Khemisset Province	NA	NA
1.87107e+06	GCA_005046135.1	Y	Mesorhizobium sp. N.Ca.MR.011.02.1	7318335	61.92	253871	150	99.59	2.19	Chickpea	Cicer arietinum	Fabaceae	root nodule	Morocco	Morocco: Rabat-Sale-Zemmour-Zaer Khemisset Province	NA	NA
1.87107e+06	GCA_004021575.1	0	Mesorhizobium sp. N.Ca.MR.012.01.1	7666724	61.84	257205	183	99.59	2.85	Chickpea	Cicer arietinum	Fabaceae	root nodule	Morocco	Morocco: Rabat-Sale-Zemmour-Zaer Khemisset Province	NA	NA
1.87107e+06	GCA_004021635.1	0	Mesorhizobium sp. N.Ca.MR.012.02.1	7567180	62.05	297626	140	99.59	2.77	Chickpea	Cicer arietinum	Fabaceae	root nodule	Morocco	Morocco: Rabat-Sale-Zemmour-Zaer Khemisset Province	NA	NA
1.87107e+06	GCA_005047095.1	Y	Mesorhizobium sp. N.Ca.MR.013.01.1	6130808	62.66	12073	858	95.89	0.56	Chickpea	Cicer arietinum	Fabaceae	root nodule	Morocco	Morocco: Rabat-Sale-Zemmour-Zaer Khemisset Province	NA	NA
1.87107e+06	GCA_004021625.1	0	Mesorhizobium sp. N.Ca.MR.014.01.1	7597919	62	159707	174	99.59	2.97	Chickpea	Cicer arietinum	Fabaceae	root nodule	Morocco	Morocco: Rabat-Sale-Zemmour-Zaer Khemisset Province	NA	NA
1.87107e+06	GCA_004021495.1	Y	Mesorhizobium sp. N.Ca.MR.015.01.1	7535175	62.17	1047864	102	99.3	1.28	Chickpea	Cicer arietinum	Fabaceae	root nodule	Morocco	Morocco: Meknes-Tafilalet Al Ismailia	NA	NA
1.87107e+06	GCA_004961445.1	0	Mesorhizobium sp. N.Ca.MR.015.02.1	7194991	62.12	245154	101	99.59	2.19	Chickpea	Cicer arietinum	Fabaceae	root nodule	Morocco	Morocco: Meknes-Tafilalet Al Ismailia	NA	NA
1.87107e+06	GCA_004021525.1	0	Mesorhizobium sp. N.Ca.MR.016.01.1	6960788	62.16	325605	98	99.59	2.84	Chickpea	Cicer arietinum	Fabaceae	root nodule	Morocco	Morocco: Meknes-Tafilalet Al Ismailia	NA	NA
1.87107e+06	GCA_004961475.1	0	Mesorhizobium sp. N.Ca.MR.016.02.1	6829927	62.21	124930	150	98.98	2.66	Chickpea	Cicer arietinum	Fabaceae	root nodule	Morocco	Morocco: Meknes-Tafilalet Al Ismailia	NA	NA
1.87107e+06	GCA_005046065.1	0	Mesorhizobium sp. N.Ca.MR.016.03.1	7115852	61.96	144390	175	99.59	2.65	Chickpea	Cicer arietinum	Fabaceae	root nodule	Morocco	Morocco: Meknes-Tafilalet Al Ismailia	NA	NA
1.87107e+06	GCA_004021405.1	Y	Mesorhizobium sp. N.Ca.MR.017.01.1	7456102	61.93	234838	215	99.59	1.43	Chickpea	Cicer arietinum	Fabaceae	root nodule	Morocco	Morocco: Fes-Boulemane	NA	NA
1.87107e+06	GCA_004021305.1	0	Mesorhizobium sp. N.Ca.MR.017.02.1	6878694	61.97	19126	644	97.18	1.4	Chickpea	Cicer arietinum	Fabaceae	root nodule	Morocco	Morocco: Fes-Boulemane	NA	NA
1.87107e+06	GCA_004021415.1	0	Mesorhizobium sp. N.Ca.MR.018.01.1	7581218	62.03	257219	128	99.59	2.97	Chickpea	Cicer arietinum	Fabaceae	root nodule	Morocco	Morocco: Rabat-Sale-Zemmour-Zaer Khemisset Province	NA	NA
1.87107e+06	GCA_004021465.1	Y	Mesorhizobium sp. N.Ca.MR.019.01.1	7449575	62.12	173139	127	99.59	2.45	Chickpea	Cicer arietinum	Fabaceae	root nodule	Morocco	Morocco: Fes-Boulemane	NA	NA
1.87107e+06	GCA_004021335.1	0	Mesorhizobium sp. N.Ca.MR.019.02.1	7538850	62.06	272918	136	100	3.04	Chickpea	Cicer arietinum	Fabaceae	root nodule	Morocco	Morocco: Fes-Boulemane	NA	NA
1.87107e+06	GCA_004021535.1	Y	Mesorhizobium sp. N.Ca.MR.020.01.1	6974523	62.06	139870	141	99.86	1.45	Chickpea	Cicer arietinum	Fabaceae	root nodule	Morocco	Morocco: Fes-Boulemane	NA	NA
1.87107e+06	GCA_004021325.1	Y	Mesorhizobium sp. N.Ca.MR.021.01.1	6748926	62.37	394425	92	99.3	0	Chickpea	Cicer arietinum	Fabaceae	root nodule	Morocco	Morocco: Taza-Al Hoceima-Taounate Taza Province	NA	NA
1.87107e+06	GCA_004021685.1	0	Mesorhizobium sp. N.Ca.MR.022.01.1	7076188	62.09	207568	88	99.59	2.41	Chickpea	Cicer arietinum	Fabaceae	root nodule	Morocco	Morocco: Taza-Al Hoceima-Taounate	NA	NA
1.87107e+06	GCA_004021705.1	Y	Mesorhizobium sp. N.Ca.MR.023.01.1	7128100	62.19	334019	84	99.59	2.91	Chickpea	Cicer arietinum	Fabaceae	root nodule	Morocco	Morocco: Taza-Al Hoceima-Taounate	NA	NA
1.87107e+06	GCA_004021665.1	0	Mesorhizobium sp. N.Ca.MR.025.01.1	7458729	61.94	234948	202	99.59	2.65	Chickpea	Cicer arietinum	Fabaceae	root nodule	Morocco	Morocco: Rabat-Sale-Zemmour-Zaer Khemisset Province	NA	NA
1.87107e+06	GCA_004021585.1	Y	Mesorhizobium sp. N.Ca.MR.027.01.1	7159766	62.24	589494	85	99.51	0.61	Chickpea	Cicer arietinum	Fabaceae	root nodule	Morocco	Morocco: Rabat-Sale-Zemmour-Zaer Khemisset Province	NA	NA
1.87107e+06	GCA_004021565.1	Y	Mesorhizobium sp. N.Ca.MR.028.01.1	7121657	62.02	214149	126	99.59	2.39	Chickpea	Cicer arietinum	Fabaceae	root nodule	Morocco	Morocco: Rabat-Sale-Zemmour-Zaer Khemisset Province	NA	NA
1.87107e+06	GCA_004961645.1	0	Mesorhizobium sp. N.Ca.MR.029.01.1	6953321	62.12	117000	122	99.59	2.25	Chickpea	Cicer arietinum	Fabaceae	root nodule	Morocco	Morocco: Rabat-Sale-Zemmour-Zaer Khemisset Province	NA	NA
1.87107e+06	GCA_004018305.1	0	Mesorhizobium sp. N.Ce.IN.000.41.1	6097842	63.28	31923	324	97.23	1.43	Chickpea	Cicer arietinum	Fabaceae	root nodule	India	India: Telangana Patancheru	NA	NA
1.87107e+06	GCA_004018545.1	0	Mesorhizobium sp. N.Ce.IN.000.42.1	6159694	63.24	71982	169	98.14	0.7	Chickpea	Cicer arietinum	Fabaceae	root nodule	India	India: Telangana Patancheru	NA	NA
1.87107e+06	GCA_004962445.1	0	Mesorhizobium sp. N.Ce.IN.000.54.1	6559615	63.05	32274	369	96.27	1.23	Chickpea	Cicer arietinum	Fabaceae	root nodule	India	India: Telangana Patancheru	NA	NA
1.87107e+06	GCA_004018945.1	0	Mesorhizobium sp. N.Ce.IN.000.84.2	6021688	63.2	31816	348	96.61	0.61	Chickpea	Cicer arietinum	Fabaceae	root nodule	India	India: Telangana Patancheru	NA	NA
1.87107e+06	GCA_004019385.1	0	Mesorhizobium sp. N.Ce.IN.000.91.1	6139951	63.28	83841	146	98.47	0.7	Chickpea	Cicer arietinum	Fabaceae	root nodule	India	India: Telangana Patancheru	NA	NA
1.87107e+06	GCA_004961665.1	0	Mesorhizobium sp. N.Cr.IN.000.14.1	6082332	63.24	29041	391	95.81	0.49	Chickpea	Cicer arietinum	Fabaceae	root nodule	India	India: Telangana Patancheru	NA	NA
1.87107e+06	GCA_004018315.1	0	Mesorhizobium sp. N.Cr.IN.000.48.1	6119251	63.1	39464	287	96.41	0.9	Chickpea	Cicer arietinum	Fabaceae	root nodule	India	India: Telangana Patancheru	NA	NA
1.87107e+06	GCA_004961765.1	0	Mesorhizobium sp. N.Cr.IN.000.53.1	6194093	63.17	91641	140	98.33	1.31	Chickpea	Cicer arietinum	Fabaceae	root nodule	India	India: Telangana Patancheru	NA	NA
1.87107e+06	GCA_004019485.1	0	Mesorhizobium sp. N.Cr.IN.000.60.1	6559264	63.11	44154	250	96.71	1.02	Chickpea	Cicer arietinum	Fabaceae	root nodule	India	India: Telangana Patancheru	NA	NA
1.87107e+06	GCA_004961715.1	0	Mesorhizobium sp. N.Cr.IN.000.62.1	6645528	61.9	55340	242	97.31	1.23	Chickpea	Cicer arietinum	Fabaceae	root nodule	India	India: Telangana Patancheru	NA	NA
1.87107e+06	GCA_004961605.1	0	Mesorhizobium sp. N.Cr.IN.000.80.1	6780015	61.83	29694	427	95.37	3.3	Chickpea	Cicer arietinum	Fabaceae	root nodule	India	India: Telangana Patancheru	NA	NA
1.87107e+06	GCA_004019115.1	0	Mesorhizobium sp. N.Cr.IN.000.82.1	6292405	63.27	53990	213	97.55	0.82	Chickpea	Cicer arietinum	Fabaceae	root nodule	India	India: Telangana Patancheru	NA	NA
2.49678e+06	GCA_003997175.1	0	Mesorhizobium sp. Primo-A	6532201	62.69	318612	51	99.51	0	Chickpea	Cicer arietinum	Fabaceae	root nodule	NA	NA	NA	NA
2.49678e+06	GCA_003997165.1	0	Mesorhizobium sp. Primo-B	6528202	62.69	344430	96	99.3	0	Chickpea	Cicer arietinum	Fabaceae	root nodule	NA	NA	NA	NA
1.73642e+06	GCF_001425625.1	Y	Mesorhizobium sp. Root102	6761570	62.4	284406	48	99.09	0.82	Thale cress	Arabidopsis thaliana	Brassicaceae	root	Germany	Germany:Cologne	NA	NA
1.73647e+06	GCF_001426965.1	Y	Mesorhizobium sp. Root1471	3750538	63.03	3729652	2	99.59	2.06	Thale cress	Arabidopsis thaliana	Brassicaceae	root	Germany	Germany:Cologne	NA	NA
1.73648e+06	GCF_001427385.1	Y	Mesorhizobium sp. Root157	4193379	61.5	278938	38	99.03	0.87	Thale cress	Arabidopsis thaliana	Brassicaceae	root	Germany	Germany:Cologne	NA	NA
1.73648e+06	GCF_001428205.1	Y	Mesorhizobium sp. Root172	6838880	63.12	868665	25	99.51	1.06	Thale cress	Arabidopsis thaliana	Brassicaceae	root	Germany	Germany:Cologne	NA	NA
1.73656e+06	GCF_001427285.1	Y	Mesorhizobium sp. Root552	4619371	60.89	201960	63	99.51	0.68	Thale cress	Arabidopsis thaliana	Brassicaceae	root	Germany	Germany:Cologne	NA	NA
1.73656e+06	GCF_001427025.1	0	Mesorhizobium sp. Root554	3749717	63.03	3728831	2	99.59	2.06	Thale cress	Arabidopsis thaliana	Brassicaceae	root	Germany	Germany:Cologne	NA	NA
1.73659e+06	GCF_001428185.1	0	Mesorhizobium sp. Root695	6565519	62.48	249859	46	99.51	1.23	Thale cress	Arabidopsis thaliana	Brassicaceae	root	Germany	Germany:Cologne	NA	NA
2.58989e+06	GCA_007004055.1	0	Mesorhizobium sp. WSM4303	6561353	62.52	146284	88	99.44	0.68	Chickpea	Cicer arietinum	Fabaceae	root nodule	Australia	Australia: near Moree NSW	NA	NA
2.58989e+06	GCA_007004015.1	Y	Mesorhizobium sp. WSM4305	6956781	62.98	208270	71	99.92	0	Chickpea	Cicer arietinum	Fabaceae	root nodule	Australia	Australia: near Moree NSW	NA	NA
2.58989e+06	GCA_007003975.1	Y	Mesorhizobium sp. WSM4306	6509233	62.55	176321	69	99.3	0.55	Chickpea	Cicer arietinum	Fabaceae	root nodule	Australia	Australia: near Moree NSW	NA	NA
2.58988e+06	GCA_007003945.1	0	Mesorhizobium sp. WSM4307	7417683	62.8	453198	32	99.92	0.72	Chickpea	Cicer arietinum	Fabaceae	root nodule	Australia	Australia: near Moree NSW	NA	NA
2.58988e+06	GCA_007003935.1	0	Mesorhizobium sp. WSM4310	6983481	62.95	161003	84	99.92	0.41	Chickpea	Cicer arietinum	Fabaceae	root nodule	Australia	Australia: near Moree NSW	NA	NA
2.58988e+06	GCA_007003925.1	0	Mesorhizobium sp. WSM4315	7421728	62.8	322190	50	99.92	0.72	Chickpea	Cicer arietinum	Fabaceae	root nodule	Australia	Australia: near Moree NSW	NA	NA
2.01481e+06	GCA_002284535.1	Y	Mesorhizobium sp. WYCCWR 10019	6681850	61.88	386068	43	99.18	1.64	Chickpea	Cicer arietinum	Fabaceae	nodule	China	China:Gansu	NA	NA
Ga0007981	GCA_000799305.1	Y	Methylibium sp. CF059	6842168	65.68	423224	38	100	1.17	Populus	Populus	Salicaceae	Populus root rhizosphere	USA	NA	NA	NA
Ga0007979	GCA_000799605.1	Y	Methylibium sp. CF468	6853932	69.04	202411	72	100	2.06	Populus	Populus	Salicaceae	Populus root endosphere	USA	NA	NA	NA
1.73644e+06	GCF_001425905.1	Y	Methylibium sp. Root1272	4208257	69.04	369224	19	100	1.09	Thale cress	Arabidopsis thaliana	Brassicaceae	root	Germany	Germany:Cologne	NA	NA
Ga0007980	GCA_000800095.1	Y	Methylibium sp. YR605	6737412	69.19	201291	58	100	1.59	Populus	Populus	Salicaceae	Populus root endosphere	USA	NA	NA	NA
270352	GCF_001476615.1	0	Methylobacterium aquaticum NS228	6322079	70.92	29045	487	97.62	0.63	Rice	Oryza sativa	Poaceae	seed	India	India	NA	NA
270352	GCF_001476215.1	Y	Methylobacterium aquaticum NS229	6353930	70.95	30018	442	98.17	0.63	Rice	Oryza sativa	Poaceae	seed	India	India	NA	NA
270352	GCF_001477085.1	0	Methylobacterium aquaticum NS230	6352342	70.93	32708	384	97.99	0.63	Rice	Oryza sativa	Poaceae	seed	India	India	NA	NA
31998.5	GCF_001981325.1	Y	Methylobacterium radiotolerans RE1.2	6298400	71.29	72213	226	98.96	4.5	Rice	Oryza sativa	Poaceae	rice seed	India	India:Punjab	NA	NA
Ga0438591	Ga0438591	Y	Methylobacterium sp. 1973	5937560	70	358720	45	100	0	sorghum	Sorghum bicolor	Poaceae	transgenic sorghum/grain sorghum root	USA	USA: Memphis, Nebraska	41.146	-96.436
Ga0189709	GCA_003217615.1	0	Methylobacterium sp. GV094	5112672	69.38	217899	59	99.84	0.63	Populus	Populus	Salicaceae	Populus root	USA	NA	NA	NA
Ga0189710	GCA_003053915.1	Y	Methylobacterium sp. GV104	5115625	69.38	217899	63	99.84	0.63	Populus	Populus	Salicaceae	Populus root	USA	NA	NA	NA
1.73625e+06	GCF_001422845.1	0	Methylobacterium sp. Leaf100	4716235	68.76	224925	63	99.69	0	Thale cress	Arabidopsis thaliana	Brassicaceae	leaf	Switzerland	Switzerland:Zurich	NA	NA
1.73625e+06	GCF_001422425.1	Y	Methylobacterium sp. Leaf102	4659682	68.92	340047	41	99.69	0	Thale cress	Arabidopsis thaliana	Brassicaceae	leaf	Switzerland	Switzerland:Zurich	NA	NA
1.73625e+06	GCF_001422885.1	Y	Methylobacterium sp. Leaf104	4968001	70.04	328769	41	100	0	Thale cress	Arabidopsis thaliana	Brassicaceae	leaf	Switzerland	Switzerland:Zurich	NA	NA
1.73626e+06	GCF_001422895.1	Y	Methylobacterium sp. Leaf106	4759318	67.25	431655	36	99.53	0	Thale cress	Arabidopsis thaliana	Brassicaceae	leaf	Switzerland	Switzerland:Zurich	NA	NA
1.73626e+06	GCF_001423265.1	0	Methylobacterium sp. Leaf108	4465775	69.62	324003	35	99.69	0	Thale cress	Arabidopsis thaliana	Brassicaceae	leaf	Switzerland	Switzerland:Zurich	NA	NA
1.73626e+06	GCF_001423285.1	0	Methylobacterium sp. Leaf111	5166228	69.12	266828	74	99.37	0	Thale cress	Arabidopsis thaliana	Brassicaceae	leaf	Switzerland	Switzerland:Zurich	NA	NA
1.73626e+06	GCF_001423295.1	0	Methylobacterium sp. Leaf112	4693153	69	313841	34	99.69	0	Thale cress	Arabidopsis thaliana	Brassicaceae	leaf	Switzerland	Switzerland:Zurich	NA	NA
1.73626e+06	GCF_001423325.1	0	Methylobacterium sp. Leaf113	5151901	67.92	189663	54	99.22	0	Thale cress	Arabidopsis thaliana	Brassicaceae	leaf	Switzerland	Switzerland:Zurich	NA	NA
1.73626e+06	GCF_001422985.1	Y	Methylobacterium sp. Leaf117	5320575	67.7	626185	40	99.06	0	Thale cress	Arabidopsis thaliana	Brassicaceae	leaf	Switzerland	Switzerland:Zurich	NA	NA
1.73626e+06	GCF_001423405.1	Y	Methylobacterium sp. Leaf123	5437666	68.51	371233	40	99.69	0	Thale cress	Arabidopsis thaliana	Brassicaceae	leaf	Switzerland	Switzerland:Zurich	NA	NA
1.73627e+06	GCF_001423085.1	Y	Methylobacterium sp. Leaf125	5452632	68.91	297038	49	100	0.31	Thale cress	Arabidopsis thaliana	Brassicaceae	leaf	Germany	Germany:Tubingen	NA	NA
1.73635e+06	GCF_001424445.1	Y	Methylobacterium sp. Leaf361	6849062	70.91	267074	98	100	1.1	Thale cress	Arabidopsis thaliana	Brassicaceae	leaf	Switzerland	Switzerland:Zurich	NA	NA
1.73636e+06	GCF_001424525.1	Y	Methylobacterium sp. Leaf399	4456718	69.68	360287	35	99.69	0	Thale cress	Arabidopsis thaliana	Brassicaceae	leaf	Switzerland	Switzerland:Zurich	NA	NA
1.73638e+06	GCF_001425465.1	Y	Methylobacterium sp. Leaf456	5577040	69.43	326120	44	99.69	0.31	Thale cress	Arabidopsis thaliana	Brassicaceae	leaf	Switzerland	Switzerland:Zurich	NA	NA
1.73639e+06	GCF_001424705.1	Y	Methylobacterium sp. Leaf465	5055478	69.44	239452	48	99.69	0	Thale cress	Arabidopsis thaliana	Brassicaceae	leaf	Switzerland	Switzerland:Zurich	NA	NA
1.73639e+06	GCF_001425565.1	0	Methylobacterium sp. Leaf466	4300541	69.73	262083	36	99.37	0	Thale cress	Arabidopsis thaliana	Brassicaceae	leaf	Switzerland	Switzerland:Zurich	NA	NA
1.73639e+06	GCF_001424745.1	0	Methylobacterium sp. Leaf469	4700855	68.87	459363	46	99.37	0	Thale cress	Arabidopsis thaliana	Brassicaceae	leaf	Switzerland	Switzerland:Zurich	NA	NA
1.73624e+06	GCF_001422125.1	Y	Methylobacterium sp. Leaf85	5143223	66.95	329657	35	99.53	0	Thale cress	Arabidopsis thaliana	Brassicaceae	leaf	Switzerland	Switzerland:Zurich	NA	NA
1.73624e+06	GCF_001422165.1	0	Methylobacterium sp. Leaf86	5303880	65.86	267233	44	99.82	0	Thale cress	Arabidopsis thaliana	Brassicaceae	leaf	Switzerland	Switzerland:Zurich	NA	NA
1.73624e+06	GCF_001422775.1	0	Methylobacterium sp. Leaf87	4982392	68.66	207491	61	99.37	0	Thale cress	Arabidopsis thaliana	Brassicaceae	leaf	Switzerland	Switzerland:Zurich	NA	NA
1.73624e+06	GCF_001422795.1	0	Methylobacterium sp. Leaf88	5031274	69.5	273027	55	99.22	0	Thale cress	Arabidopsis thaliana	Brassicaceae	leaf	Switzerland	Switzerland:Zurich	NA	NA
1.73625e+06	GCF_001422215.1	0	Methylobacterium sp. Leaf89	5005286	69.54	341520	32	99.53	0	Thale cress	Arabidopsis thaliana	Brassicaceae	leaf	Switzerland	Switzerland:Zurich	NA	NA
1.73625e+06	GCF_001422815.1	Y	Methylobacterium sp. Leaf91	5260378	65.92	231586	52	99.92	0	Thale cress	Arabidopsis thaliana	Brassicaceae	leaf	Switzerland	Switzerland:Zurich	NA	NA
1.73625e+06	GCF_001422345.1	Y	Methylobacterium sp. Leaf93	4746437	67.02	372780	31	100	0	Thale cress	Arabidopsis thaliana	Brassicaceae	leaf	Germany	Germany:Tubingen	NA	NA
1.73625e+06	GCF_001426045.1	0	Methylobacterium sp. Leaf94	5247959	69.26	193422	64	99.69	0	Thale cress	Arabidopsis thaliana	Brassicaceae	leaf	Switzerland	Switzerland:Zurich	NA	NA
1.73625e+06	GCF_001422375.1	Y	Methylobacterium sp. Leaf99	4645412	69.6	908384	14	99.37	0.31	Thale cress	Arabidopsis thaliana	Brassicaceae	leaf	Germany	Germany:Tubingen	NA	NA
Ga0438182	GCA_017876975.1	0	Methylobacterium sp. PvP105	7473940	70.9	6655666	7	100	0.78	switch grass	Panicum virgatum	Poaceae	Switchgrass leaf surface	USA	USA: Michigan	42.3956	-85.3757
Ga0438186	GCA_017877035.1	0	Methylobacterium sp. PvP109	7523860	70.88	6655661	7	100	0.78	switch grass	Panicum virgatum	Poaceae	Switchgrass leaf surface	USA	USA: Michigan	42.3956	-85.3757
Ga0438212	GCA_017833295.1	Y	Methylobacterium sp. PvR107	6358934	69.02	6358934	1	100	0.31	switch grass	Panicum virgatum	Poaceae	Switchgrass rhizosphere	USA	USA: Michigan	42.3956	-85.3757
2.60328e+06	GCA_008000895.1	Y	Methylobacterium sp. WL1 not applicable	6251194	69.03	6215463	2	99.27	0.31	Wheat	Triticum aestivum	Poaceae	leaves	NA	NA	NA	NA
2.60389e+06	GCA_008039875.1	0	Methylobacterium sp. WL119	5711202	69.58	45485	257	100	1.25	Wheat	Triticum aestivum	Poaceae	leaves	NA	NA	NA	NA
2.60389e+06	GCA_008039475.1	0	Methylobacterium sp. WL12	5552603	69.4	53038	249	99.69	0.31	Wheat	Triticum aestivum	Poaceae	leaves	NA	NA	NA	NA
2.60389e+06	GCA_008039465.1	0	Methylobacterium sp. WL120	5271121	69.54	26698	378	99.69	0.38	Wheat	Triticum aestivum	Poaceae	leaves	NA	NA	NA	NA
2.6039e+06	GCA_008040005.1	0	Methylobacterium sp. WL19	5176344	67.02	31633	309	99.37	0.06	Wheat	Triticum aestivum	Poaceae	leaves	NA	NA	NA	NA
2.6039e+06	GCA_008040115.1	0	Methylobacterium sp. WL2	6295052	68.99	52057	290	99.69	0.31	Wheat	Triticum aestivum	Poaceae	leaves	NA	NA	NA	NA
2.6039e+06	GCA_008039955.1	Y	Methylobacterium sp. WL30	5642720	69.78	38077	362	99.69	0.67	Wheat	Triticum aestivum	Poaceae	leaves	NA	NA	NA	NA
2.6039e+06	GCA_008040095.1	Y	Methylobacterium sp. WL6	5557460	69.72	15034	688	97.96	1.94	Wheat	Triticum aestivum	Poaceae	leaves	NA	NA	NA	NA
2.60389e+06	GCA_008039945.1	0	Methylobacterium sp. WL64	6909724	68.37	48840	333	99.69	0.94	Wheat	Triticum aestivum	Poaceae	leaves	NA	NA	NA	NA
2.60389e+06	GCA_008039485.1	0	Methylobacterium sp. WL69	4697830	69.51	43639	213	99.37	0.31	Wheat	Triticum aestivum	Poaceae	leaves	NA	NA	NA	NA
2.6039e+06	GCA_008040085.1	Y	Methylobacterium sp. WL7	6078241	69.04	36478	371	99.69	0.47	Wheat	Triticum aestivum	Poaceae	leaves	NA	NA	NA	NA
2.6039e+06	GCA_008040045.1	Y	Methylobacterium sp. WL8	5325876	69.69	56100	214	99.69	0.31	Wheat	Triticum aestivum	Poaceae	leaves	NA	NA	NA	NA
2.6039e+06	GCA_008040035.1	Y	Methylobacterium sp. WL9	4675404	67.41	42885	209	99.53	0.06	Wheat	Triticum aestivum	Poaceae	leaves	NA	NA	NA	NA
2.60389e+06	GCA_008039935.1	0	Methylobacterium sp. WL93	5650805	69.45	16902	698	98.48	1.55	Wheat	Triticum aestivum	Poaceae	leaves	NA	NA	NA	NA
702114	GCA_006483455.1	Y	Methylomonas koyamae Fw12E-Y SM2	4537340	55.57	148869	89	99.37	0.78	Rice	Oryza sativa	Poaceae	root	Japan	Japan: Okayama	NA	NA
1.73637e+06	GCF_001425425.1	Y	Methylophilus sp. Leaf414	3028624	48.24	780605	9	100	0	Thale cress	Arabidopsis thaliana	Brassicaceae	leaf	Switzerland	Switzerland:Zurich	NA	NA
1.73637e+06	GCF_001424665.1	Y	Methylophilus sp. Leaf416	2940342	48.25	642288	8	100	0	Thale cress	Arabidopsis thaliana	Brassicaceae	leaf	Switzerland	Switzerland:Zurich	NA	NA
1.73638e+06	GCF_001425495.1	0	Methylophilus sp. Leaf459	2948005	48.29	752548	16	99.57	0	Thale cress	Arabidopsis thaliana	Brassicaceae	leaf	Switzerland	Switzerland:Zurich	NA	NA
428.6	GCA_007004125.1	Y	Methylosinus sporium SM89A	4591466	64.55	53474	161	99.74	0.42	Rice	Oryza sativa	Poaceae	rhizosphere	Japan	Japan: Okayama	NA	NA
1.19772e+06	GCA_000299315.1	Y	Microbacterium barkeri 2011-R4	3627873	69.22	69134	113	95.72	0.76	Rice	Oryza sativa	Poaceae	rice rhizosphere	China	China: Tonglu City Zhejiang Province	NA	NA
Ga0255704	GCA_003386675.1	0	Microbacterium chocolatum 1320	3592392	70.01	820364	6	98.48	0.25	sorghum	Sorghum bicolor	Poaceae	sorghum rhizosphere	USA	NA	NA	NA
[truncated: 2,934 more rows]

## Sheet: S3
Genome_ID	Old_Genome_Name	Phyla	Class	Order	family	Genus	Species	NRPS	RiPPs	Terpene	arylpolyene	betalactone	hserlactone	siderophore	PKS.NRP_Hybrids	PKSother	PKSI	Others
GCA_900465915.1	Rhizobiales bacterium AFS002495	Proteobacteria	Alphaproteobacteria	Rhizobiales_A	Rhizobiaceae_A	63-22	63-22 sp900465915	1	0	1	0	1	0	0	0	0	0	0
GCF_001427425.1	Achromobacter sp. Root565	Proteobacteria	Gammaproteobacteria	Burkholderiales	Burkholderiaceae	Achromobacter	Achromobacter spanius_D	0	0	1	1	0	0	0	0	0	0	2
GCA_006715415.1	Achromobacter sp. SLBN-14	Proteobacteria	Gammaproteobacteria	Burkholderiales	Burkholderiaceae	Achromobacter	Achromobacter mucicolens	0	1	1	1	1	0	0	0	0	0	2
GCA_003994415.1	Achromobacter spanius UQ283	Proteobacteria	Gammaproteobacteria	Burkholderiales	Burkholderiaceae	Achromobacter	Achromobacter spanius_C	1	2	1	1	1	0	0	0	0	0	2
GCF_001428845.1	Achromobacter sp. Root83	Proteobacteria	Gammaproteobacteria	Burkholderiales	Burkholderiaceae	Achromobacter	Achromobacter sp001428845	14	0	4	2	2	0	0	0	0	2	6
GCF_001427445.1	Acidovorax sp. Root568	Proteobacteria	Gammaproteobacteria	Burkholderiales	Burkholderiaceae	Acidovorax	Acidovorax delafieldii	0	1	1	0	0	0	0	0	0	0	0
GCF_001428225.1	Acidovorax sp. Root70	Proteobacteria	Gammaproteobacteria	Burkholderiales	Burkholderiaceae	Acidovorax	Acidovorax sp003058055	0	1	1	0	0	0	0	0	0	0	0
GCF_001425125.1	Acidovorax sp. Root402	Proteobacteria	Gammaproteobacteria	Burkholderiales	Burkholderiaceae	Acidovorax	Acidovorax delafieldii	0	2	1	0	0	0	0	0	0	0	0
GCF_001422735.1	Acidovorax sp. Leaf78	Proteobacteria	Gammaproteobacteria	Burkholderiales	Burkholderiaceae	Acidovorax	Acidovorax sp001422735	0	1	1	0	0	1	0	0	0	0	1
GCF_001424425.1	Acidovorax sp. Leaf191	Proteobacteria	Gammaproteobacteria	Burkholderiales	Burkholderiaceae	Acidovorax	Acidovorax sp001424425	0	1	1	0	0	1	0	0	0	0	1
GCA_000204195.2	Acidovorax radicis N35	Proteobacteria	Gammaproteobacteria	Burkholderiales	Burkholderiaceae	Acidovorax	Acidovorax radicis	0	1	1	0	2	1	1	0	0	0	0
GCA_007828905.1	Acidovorax radicis 2721A	Proteobacteria	Gammaproteobacteria	Burkholderiales	Burkholderiaceae	Acidovorax	Acidovorax sp003053545	0	2	1	1	3	0	0	0	0	0	1
GCA_003053545.1	Acidovorax sp. CF301	Proteobacteria	Gammaproteobacteria	Burkholderiales	Burkholderiaceae	Acidovorax	Acidovorax sp003053545	0	2	2	1	3	0	0	0	0	0	1
GCF_001428965.1	Acidovorax sp. Root275	Proteobacteria	Gammaproteobacteria	Burkholderiales	Burkholderiaceae	Acidovorax	Acidovorax radicis	0	2	2	0	4	2	2	0	0	0	0
GCF_001428665.1	Acidovorax sp. Root219	Proteobacteria	Gammaproteobacteria	Burkholderiales	Burkholderiaceae	Acidovorax	Acidovorax sp001428665	0	4	2	2	4	0	0	0	0	0	2
GCF_001428645.1	Acidovorax sp. Root217	Proteobacteria	Gammaproteobacteria	Burkholderiales	Burkholderiaceae	Acidovorax	Acidovorax sp001428665	0	4	2	2	6	0	0	0	0	0	2
GCF_001424265.1	Acidovorax sp. Leaf160	Proteobacteria	Gammaproteobacteria	Burkholderiales	Burkholderiaceae	Acidovorax_A	Acidovorax_A sp001424265	0	0	2	1	1	0	0	0	0	0	0
GCA_000218805.2	Acidovorax avenae subsp. avenae RS-1	Proteobacteria	Gammaproteobacteria	Burkholderiales	Burkholderiaceae	Acidovorax_A	Acidovorax_A oryzae	4	1	1	0	1	0	0	1	0	0	0
GCA_000176855.2	Acidovorax avenae subsp. avenae ATCC 19860	Proteobacteria	Gammaproteobacteria	Burkholderiales	Burkholderiaceae	Acidovorax_A	Acidovorax_A avenae	2	2	1	1	1	0	0	1	0	0	1
Ga0438580	Acinetobacter bereziniae 1375	Proteobacteria	Gammaproteobacteria	Pseudomonadales	Moraxellaceae	Acinetobacter	Acinetobacter bereziniae	0	0	0	1	0	0	1	0	0	0	0
GCF_001425285.1	Acinetobacter sp. Root1280	Proteobacteria	Gammaproteobacteria	Pseudomonadales	Moraxellaceae	Acinetobacter	Acinetobacter guillouiae	0	0	0	2	0	0	2	0	0	0	0
GCA_012271855.1	Acinetobacter junii KCTC 42611	Proteobacteria	Gammaproteobacteria	Pseudomonadales	Moraxellaceae	Acinetobacter	Acinetobacter junii	0	1	0	1	1	0	1	0	0	0	0
GCA_000746375.1	Acinetobacter pittii WP19	Proteobacteria	Gammaproteobacteria	Pseudomonadales	Moraxellaceae	Acinetobacter	Acinetobacter pittii	1	1	0	1	1	1	1	0	0	0	0
GCA_004339785.1	Acinetobacter sp. 3636	Proteobacteria	Gammaproteobacteria	Pseudomonadales	Moraxellaceae	Acinetobacter	Acinetobacter calcoaceticus	2	0	0	2	1	0	1	0	0	0	1
GCA_004364945.1	Acinetobacter sp. 3664	Proteobacteria	Gammaproteobacteria	Pseudomonadales	Moraxellaceae	Acinetobacter	Acinetobacter calcoaceticus	2	0	0	2	1	0	1	0	0	0	1
Ga0454462	Prolinoborus sp. 3657	Proteobacteria	Gammaproteobacteria	Pseudomonadales	Moraxellaceae	Acinetobacter	Acinetobacter sp000369505	2	1	0	1	1	0	1	0	0	0	1
Ga0454436	Acinetobacter calcoaceticus 2589	Proteobacteria	Gammaproteobacteria	Pseudomonadales	Moraxellaceae	Acinetobacter	Acinetobacter calcoaceticus	2	1	0	2	1	0	1	0	0	0	1
GCF_001423205.1	Acinetobacter sp. Leaf130	Proteobacteria	Gammaproteobacteria	Pseudomonadales	Moraxellaceae	Acinetobacter	Acinetobacter calcoaceticus	2	0	0	2	1	0	1	0	0	0	2
GCA_011404955.1	Aeribacillus pallidus PI8	Firmicutes	Bacilli	Bacillales	Aeribacillaceae	Aeribacillus	Aeribacillus composti	1	2	1	0	2	0	0	0	0	0	0
GCF_001425755.1	Aeromicrobium sp. Root344	Actinobacteriota	Actinomycetia	Propionibacteriales	Nocardioidaceae	Aeromicrobium	Aeromicrobium sp001425755	1	1	0	0	1	0	0	0	0	0	0
GCA_014841755.1	Aeromicrobium sp. CFBP 8757 CFBP8757	Actinobacteriota	Actinomycetia	Propionibacteriales	Nocardioidaceae	Aeromicrobium	Aeromicrobium sp001426485	1	1	0	0	0	0	1	0	0	0	0
GCF_001426485.1	Aeromicrobium sp. Root472D3	Actinobacteriota	Actinomycetia	Propionibacteriales	Nocardioidaceae	Aeromicrobium	Aeromicrobium sp001426485	1	1	0	0	0	0	1	0	0	0	0
GCF_001426755.1	Aeromicrobium sp. Root495	Actinobacteriota	Actinomycetia	Propionibacteriales	Nocardioidaceae	Aeromicrobium	Aeromicrobium sp001426755	2	0	0	0	0	0	1	0	0	0	0
GCF_001423335.1	Aeromicrobium sp. Leaf289	Actinobacteriota	Actinomycetia	Propionibacteriales	Nocardioidaceae	Aeromicrobium	Aeromicrobium sp001423335	1	0	1	0	1	0	1	0	0	0	0
GCF_001428805.1	Aeromicrobium sp. Root236	Actinobacteriota	Actinomycetia	Propionibacteriales	Nocardioidaceae	Aeromicrobium	Aeromicrobium sp001428805	2	0	0	0	2	0	0	0	0	0	0
GCF_001425835.1	Afipia sp. Root123D2	Proteobacteria	Alphaproteobacteria	Rhizobiales	Xanthobacteraceae	Afipia	Afipia sp001425835	0	0	2	0	0	1	0	0	0	0	0
GCF_001421485.1	Agreia sp. Leaf210	Actinobacteriota	Actinomycetia	Actinomycetales	Microbacteriaceae	Agreia	Agreia sp001421485	1	0	1	0	1	0	0	0	1	0	0
GCF_001423605.1	Agreia sp. Leaf335	Actinobacteriota	Actinomycetia	Actinomycetales	Microbacteriaceae	Agreia	Agreia sp001421485	1	0	1	0	1	0	0	0	1	0	0
GCF_001422695.1	Agreia sp. Leaf244	Actinobacteriota	Actinomycetia	Actinomycetales	Microbacteriaceae	Agreia	Agreia sp001422485	1	0	1	0	1	0	0	0	1	0	1
GCF_001422485.1	Agreia sp. Leaf283	Actinobacteriota	Actinomycetia	Actinomycetales	Microbacteriaceae	Agreia	Agreia sp001422485	1	0	1	0	1	0	0	0	1	0	1
GCA_003931535.1	Agrobacterium deltaense CNPSo 3391	Proteobacteria	Alphaproteobacteria	Rhizobiales	Rhizobiaceae	Agrobacterium	Agrobacterium deltaense	1	1	1	0	0	0	0	0	0	0	0
GCF_000931365.1	Rhizobium sp. UR51a	Proteobacteria	Alphaproteobacteria	Rhizobiales	Rhizobiaceae	Agrobacterium	Agrobacterium pusense	1	1	1	0	0	0	0	0	0	0	0
GCA_900470045.1	Rhizobiales bacterium AFS056559	Proteobacteria	Alphaproteobacteria	Rhizobiales	Rhizobiaceae	Agrobacterium	Agrobacterium sp900473205	0	1	1	0	0	0	1	0	0	0	0
GCA_900466525.1	Rhizobiales bacterium AFS009622	Proteobacteria	Alphaproteobacteria	Rhizobiales	Rhizobiaceae	Agrobacterium	Agrobacterium tumefaciens	1	1	1	0	0	0	0	0	0	0	0
GCA_001422245.1	Rhizobium sp. Leaf262	Proteobacteria	Alphaproteobacteria	Rhizobiales	Rhizobiaceae	Agrobacterium	Agrobacterium sp001422245	0	1	1	0	1	0	1	0	0	0	0
GCA_001423445.1	Rhizobium sp. Leaf311	Proteobacteria	Alphaproteobacteria	Rhizobiales	Rhizobiaceae	Agrobacterium	Agrobacterium sp900468285	0	1	1	1	1	0	0	0	0	0	0
GCA_900472715.1	Rhizobiales bacterium AFS088463	Proteobacteria	Alphaproteobacteria	Rhizobiales	Rhizobiaceae	Agrobacterium	Agrobacterium sp900473305	1	0	1	1	0	0	1	0	0	0	0
GCA_900466725.1	Rhizobiales bacterium AFS013172	Proteobacteria	Alphaproteobacteria	Rhizobiales	Rhizobiaceae	Agrobacterium	Agrobacterium sp000192635	1	1	1	0	0	0	0	0	0	1	0
GCA_004766515.1	Rhizobium sp. SEMIA 4032	Proteobacteria	Alphaproteobacteria	Rhizobiales	Rhizobiaceae	Agrobacterium	Agrobacterium deltaense	1	1	1	0	0	1	0	0	0	0	1
GCA_900468545.1	Rhizobiales bacterium AFS036755	Proteobacteria	Alphaproteobacteria	Rhizobiales	Rhizobiaceae	Agrobacterium	Agrobacterium fabrum	1	1	1	0	0	1	0	1	0	0	0
GCA_001427625.1	Rhizobium sp. Root651	Proteobacteria	Alphaproteobacteria	Rhizobiales	Rhizobiaceae	Agrobacterium	Agrobacterium sp900013535	1	1	1	0	0	1	0	0	0	0	1
GCA_900470955.1	Rhizobiales bacterium AFS066639	Proteobacteria	Alphaproteobacteria	Rhizobiales	Rhizobiaceae	Agrobacterium	Agrobacterium sp900468285	0	1	1	1	1	0	1	0	0	0	0
GCA_900471755.1	Rhizobiales bacterium AFS076077	Proteobacteria	Alphaproteobacteria	Rhizobiales	Rhizobiaceae	Agrobacterium	Agrobacterium sp900468285	0	1	1	1	1	0	1	0	0	0	0
GCA_001421985.1	Rhizobium sp. Leaf68	Proteobacteria	Alphaproteobacteria	Rhizobiales	Rhizobiaceae	Agrobacterium	Agrobacterium sp900473305	1	0	1	1	1	0	1	0	0	0	0
Ga0454422	Agrobacterium tumefaciens 1457	Proteobacteria	Alphaproteobacteria	Rhizobiales	Rhizobiaceae	Agrobacterium	Agrobacterium tumefaciens	1	2	1	0	0	1	0	0	0	0	0
GCA_002894505.1	Rhizobium sp. YIC5082	Proteobacteria	Alphaproteobacteria	Rhizobiales	Rhizobiaceae	Agrobacterium	Agrobacterium salinitolerans	1	2	1	0	0	1	0	0	0	0	1
GCA_900472005.1	Rhizobiales bacterium AFS075263	Proteobacteria	Alphaproteobacteria	Rhizobiales	Rhizobiaceae	Agrobacterium	Agrobacterium sp900468285	0	1	1	1	2	0	1	0	0	0	0
GCA_900468375.1	Rhizobiales bacterium AFS035981	Proteobacteria	Alphaproteobacteria	Rhizobiales	Rhizobiaceae	Agrobacterium	Agrobacterium sp900473305	1	1	1	1	1	0	1	0	0	0	0
GCA_900470025.1	Rhizobiales bacterium AFS056299	Proteobacteria	Alphaproteobacteria	Rhizobiales	Rhizobiaceae	Agrobacterium	Agrobacterium sp900473305	1	1	1	1	1	0	1	0	0	0	0
GCA_001424245.1	Rhizobium sp. Leaf155	Proteobacteria	Alphaproteobacteria	Rhizobiales	Rhizobiaceae	Agrobacterium	Agrobacterium sp900473305	1	1	1	1	1	0	1	0	0	0	0
GCA_900468085.1	Rhizobiales bacterium AFS027460	Proteobacteria	Alphaproteobacteria	Rhizobiales	Rhizobiaceae	Agrobacterium	Agrobacterium sp900468015	0	1	1	0	1	1	1	0	0	1	0
GCA_002943835.1	Agrobacterium tumefaciens 1D1609	Proteobacteria	Alphaproteobacteria	Rhizobiales	Rhizobiaceae	Agrobacterium	Agrobacterium deltaense	1	1	1	0	0	3	0	1	0	0	0
GCA_900471905.1	Rhizobiales bacterium AFS078403	Proteobacteria	Alphaproteobacteria	Rhizobiales	Rhizobiaceae	Agrobacterium	Agrobacterium sp900468285	0	1	1	1	2	0	1	0	1	0	0
GCA_900468785.1	Rhizobiales bacterium AFS039775	Proteobacteria	Alphaproteobacteria	Rhizobiales	Rhizobiaceae	Agrobacterium	Agrobacterium sp900473305	1	1	1	1	1	1	1	0	0	0	0
GCA_900473945.1	Rhizobiales bacterium AFS098176	Proteobacteria	Alphaproteobacteria	Rhizobiales	Rhizobiaceae	Agrobacterium	Agrobacterium sp900473305	1	1	1	1	1	1	1	0	0	0	0
GCA_001427405.1	Rhizobium sp. Root564	Proteobacteria	Alphaproteobacteria	Rhizobiales	Rhizobiaceae	Agrobacterium	Agrobacterium sp900473305	1	1	1	1	1	1	1	0	0	0	0
GCA_007002745.1	Agrobacterium rhizogenes GBBC3284	Proteobacteria	Alphaproteobacteria	Rhizobiales	Rhizobiaceae	Agrobacterium	Agrobacterium rhizogenes_B	1	1	1	0	0	3	0	1	0	0	1
Ga0454433	Agrobacterium larrymoorei 2074	Proteobacteria	Alphaproteobacteria	Rhizobiales	Rhizobiaceae	Agrobacterium	Agrobacterium sp900473305	1	1	1	1	1	1	1	0	0	0	1
GCA_004310285.1	Agrobacterium sp. RZME10	Proteobacteria	Alphaproteobacteria	Rhizobiales	Rhizobiaceae	Agrobacterium	Agrobacterium sp900473305	2	1	1	1	1	1	0	0	0	0	1
GCA_900466125.1	Rhizobiales bacterium AFS005030	Proteobacteria	Alphaproteobacteria	Rhizobiales	Rhizobiaceae	Agrobacterium	Agrobacterium sp900473305	1	1	1	1	1	1	1	0	0	0	1
GCA_000834635.1	Agrobacterium tumefaciens MEJ076	Proteobacteria	Alphaproteobacteria	Rhizobiales	Rhizobiaceae	Agrobacterium	Agrobacterium tumefaciens_C	0	1	1	1	2	1	2	0	0	1	0
GCA_014842165.1	Rhizobium sp. CFBP 13644 CFBP13644	Proteobacteria	Alphaproteobacteria	Rhizobiales	Rhizobiaceae	Agrobacterium	Agrobacterium tumefaciens_C	1	1	1	1	2	2	2	0	0	0	0
Ga0454450	Agromyces sp. 3263	Actinobacteriota	Actinomycetia	Actinomycetales	Microbacteriaceae	Agromyces	NA	1	0	0	0	1	0	0	0	1	0	0
GCA_004134825.1	Agromyces albus DSM 15934	Actinobacteriota	Actinomycetia	Actinomycetales	Microbacteriaceae	Agromyces	Agromyces albus	2	0	0	0	1	0	0	0	1	0	0
GCA_006715355.1	Agromyces sp. SLBN-50	Actinobacteriota	Actinomycetia	Actinomycetales	Microbacteriaceae	Agromyces	Agromyces sp006715355	0	0	0	0	2	0	0	0	1	0	1
GCF_001427265.1	Agromyces sp. Root1464	Actinobacteriota	Actinomycetia	Actinomycetales	Microbacteriaceae	Agromyces	Agromyces fucosus	1	0	1	0	1	0	0	0	1	0	1
GCF_001421565.1	Agromyces sp. Leaf222	Actinobacteriota	Actinomycetia	Actinomycetales	Microbacteriaceae	Agromyces	Agromyces sp001421565	1	0	0	0	1	0	1	0	1	0	1
GCF_001429165.1	Agromyces sp. Root81	Actinobacteriota	Actinomycetia	Actinomycetales	Microbacteriaceae	Agromyces	Agromyces sp001429165	2	0	2	0	2	0	0	0	2	0	0
GCA_900465755.1	Rhizobiales bacterium AFS001363	Proteobacteria	Alphaproteobacteria	Rhizobiales	Rhizobiaceae	Allorhizobium	Allorhizobium sp900465755	0	0	1	1	0	3	0	0	0	0	0
GCA_900471035.1	Rhizobiales bacterium AFS066724	Proteobacteria	Alphaproteobacteria	Rhizobiales	Rhizobiaceae	Allorhizobium	Allorhizobium sp900473245	1	1	1	0	0	2	0	1	0	0	0
GCA_006716665.1	Rhizobium sp. SLBN-4	Proteobacteria	Alphaproteobacteria	Rhizobiales	Rhizobiaceae	Allorhizobium	Allorhizobium sp900473805	0	2	2	0	0	1	0	0	0	0	1
GCA_900467335.1	Rhizobiales bacterium AFS020895	Proteobacteria	Alphaproteobacteria	Rhizobiales	Rhizobiaceae	Allorhizobium	Allorhizobium sp900465605	1	1	1	0	0	2	0	0	0	1	0
GCA_900468435.1	Rhizobiales bacterium AFS035789	Proteobacteria	Alphaproteobacteria	Rhizobiales	Rhizobiaceae	Allorhizobium	Allorhizobium sp900465605	1	1	1	0	0	2	0	0	0	1	0
GCA_900466005.1	Rhizobiales bacterium AFS003181	Proteobacteria	Alphaproteobacteria	Rhizobiales	Rhizobiaceae	Allorhizobium	Allorhizobium sp900466005	1	1	1	0	0	2	0	0	0	1	0
GCA_006443685.1	Rhizobium sp. CL12	Proteobacteria	Alphaproteobacteria	Rhizobiales	Rhizobiaceae	Allorhizobium	Allorhizobium glycinendophyticum	0	2	2	0	0	3	0	0	0	0	0
GCA_900468705.1	Rhizobiales bacterium AFS040004	Proteobacteria	Alphaproteobacteria	Rhizobiales	Rhizobiaceae	Allorhizobium	Allorhizobium rosettiformans	0	1	1	0	0	2	0	1	0	0	2
GCA_001429245.1	Rhizobium sp. Root274	Proteobacteria	Alphaproteobacteria	Rhizobiales	Rhizobiaceae	Allorhizobium	Allorhizobium sp001429245	0	1	2	0	0	2	0	0	1	0	1
GCA_900466945.1	Rhizobiales bacterium AFS017416	Proteobacteria	Alphaproteobacteria	Rhizobiales	Rhizobiaceae	Allorhizobium	Allorhizobium sp900466945	0	1	2	0	0	3	0	1	0	0	0
GCA_900473745.1	Rhizobiales bacterium R1607_A	Proteobacteria	Alphaproteobacteria	Rhizobiales	Rhizobiaceae	Allorhizobium	Allorhizobium sp900473745	0	1	2	0	0	3	0	1	0	0	0
GCA_008000915.1	Rhizobium sp. WL3 not applicable	Proteobacteria	Alphaproteobacteria	Rhizobiales	Rhizobiaceae	Allorhizobium	Allorhizobium sp004912145	0	2	2	0	0	3	0	1	0	0	0
GCA_900473455.1	Rhizobiales bacterium AFS094015	Proteobacteria	Alphaproteobacteria	Rhizobiales	Rhizobiaceae	Allorhizobium	Allorhizobium sp900473805	1	2	2	0	0	3	0	0	0	0	1
GCA_003148805.1	Aminobacter sp. AP02	Proteobacteria	Alphaproteobacteria	Rhizobiales	Rhizobiaceae	Aminobacter	Aminobacter sp003148805	0	1	1	0	1	0	0	0	0	0	0
GCA_001424795.1	Aminobacter sp. Root100	Proteobacteria	Alphaproteobacteria	Rhizobiales	Rhizobiaceae	Aminobacter	Aminobacter aganoensis	1	0	1	0	1	1	1	0	0	0	0
GCA_001426435.1	Angustibacter sp. Root456	Actinobacteriota	Actinomycetia	Actinomycetales	Angustibacteraceae	Angustibacter	Angustibacter sp001426435	0	2	1	0	0	0	0	0	0	0	0
Ga0454440	Arthrobacter globiformis 2973	Actinobacteriota	Actinomycetia	Actinomycetales	Micrococcaceae	Arthrobacter	NA	2	0	0	0	1	0	1	0	1	0	0
GCF_001422665.1	Arthrobacter sp. Leaf234	Actinobacteriota	Actinomycetia	Actinomycetales	Micrococcaceae	Arthrobacter_D	Arthrobacter_D sp001422665	1	0	1	0	1	0	0	0	1	0	0
GCA_017833075.1	Arthrobacter sp. PvP103	Actinobacteriota	Actinomycetia	Actinomycetales	Micrococcaceae	Arthrobacter_I	Arthrobacter_I sp000196235	1	0	0	0	1	0	1	0	1	0	0
GCF_001423745.1	Arthrobacter sp. Leaf337	Actinobacteriota	Actinomycetia	Actinomycetales	Micrococcaceae	Arthrobacter_I	Arthrobacter_I sp001423745	2	0	0	0	1	0	1	0	1	0	0
GCF_001422645.1	Arthrobacter sp. Leaf69	Actinobacteriota	Actinomycetia	Actinomycetales	Micrococcaceae	Arthrobacter_I	Arthrobacter_I sp001422645	3	0	0	0	1	0	1	0	1	0	0
GCA_003053985.1	Asticcacaulis sp. CF398	Proteobacteria	Alphaproteobacteria	Caulobacterales	Caulobacteraceae	Asticcacaulis	Asticcacaulis sp003053985	0	1	0	0	0	1	0	0	0	0	0
GCA_001463745.1	Aureimonas sp. AU22	Proteobacteria	Alphaproteobacteria	Rhizobiales	Rhizobiaceae	Aureimonas	Aureimonas sp001463745	0	0	2	0	0	0	0	0	1	0	1
GCA_001463765.1	Aureimonas sp. AU4	Proteobacteria	Alphaproteobacteria	Rhizobiales	Rhizobiaceae	Aureimonas	Aureimonas sp001463765	0	0	2	0	0	1	0	0	1	0	0
GCA_001463925.1	Aureimonas sp. N4	Proteobacteria	Alphaproteobacteria	Rhizobiales	Rhizobiaceae	Aureimonas	Aureimonas ureilytica_A	1	0	2	0	0	0	0	0	0	0	1
GCF_001423245.1	Aureimonas sp. Leaf324	Proteobacteria	Alphaproteobacteria	Rhizobiales	Rhizobiaceae	Aureimonas	Aureimonas sp001423245	0	0	2	0	0	1	0	0	1	0	1
GCA_001463725.1	Aureimonas sp. AU20	Proteobacteria	Alphaproteobacteria	Rhizobiales	Rhizobiaceae	Aureimonas	Aureimonas sp001442755	2	0	2	0	0	0	1	0	0	0	1
GCA_001463785.1	Aureimonas sp. AU40	Proteobacteria	Alphaproteobacteria	Rhizobiales	Rhizobiaceae	Aureimonas	Aureimonas sp001442755	2	0	2	0	0	0	1	0	0	0	1
GCA_001463705.1	Aureimonas sp. AU12	Proteobacteria	Alphaproteobacteria	Rhizobiales	Rhizobiaceae	Aureimonas	Aureimonas sp001463705	0	1	3	0	0	0	0	1	1	0	0
GCA_001463805.1	Aureimonas sp. D3	Proteobacteria	Alphaproteobacteria	Rhizobiales	Rhizobiaceae	Aureimonas	Aureimonas ureilytica_A	2	0	2	0	0	1	0	0	0	0	1
GCF_001475935.1	Aureimonas ureilytica NS365	Proteobacteria	Alphaproteobacteria	Rhizobiales	Rhizobiaceae	Aureimonas	Aureimonas ureilytica_A	4	0	4	0	0	2	0	0	0	0	2
GCF_001475555.1	Aureimonas ureilytica NS226	Proteobacteria	Alphaproteobacteria	Rhizobiales	Rhizobiaceae	Aureimonas	Aureimonas ureilytica_A	4	2	4	0	0	2	0	0	0	0	2
GCF_001424685.1	Aureimonas sp. Leaf454	Proteobacteria	Alphaproteobacteria	Rhizobiales	Rhizobiaceae	Aureimonas_A	Aureimonas_A sp001424685	0	1	2	0	0	0	0	1	1	0	1
GCF_001425485.1	Aureimonas sp. Leaf427	Proteobacteria	Alphaproteobacteria	Rhizobiales	Rhizobiaceae	Aureimonas_A	Aureimonas_A sp001425485	0	1	2	0	0	1	0	1	1	0	1
GCA_000010725.1	Azospirillum sp. B510	Proteobacteria	Alphaproteobacteria	Azospirillales	Azospirillaceae	Azospirillum	Azospirillum lipoferum_B	2	5	1	0	0	0	0	0	0	1	2
GCA_013340915.1	Azospirillum brasilense BR11649	Proteobacteria	Alphaproteobacteria	Azospirillales	Azospirillaceae	Azospirillum	Azospirillum brasilense	4	2	2	1	0	0	0	0	2	0	1
GCA_000632475.2	Azospirillum brasilense Az39	Proteobacteria	Alphaproteobacteria	Azospirillales	Azospirillaceae	Azospirillum	Azospirillum brasilense_B	3	2	2	1	1	0	0	0	2	0	1
GCA_002953695.1	Bacillus altitudinis FD48	Firmicutes	Bacilli	Bacillales	Bacillaceae	Bacillus	Bacillus altitudinis	2	1	1	0	2	0	1	0	1	0	1
GCA_006715705.1	Bacillus sp. SLBN-174	Firmicutes	Bacilli	Bacillales	Bacillaceae	Bacillus	Bacillus altitudinis	3	1	1	0	1	0	1	0	1	0	1
GCA_011765645.1	Bacillus subtilis AMR1	Firmicutes	Bacilli	Bacillales	Bacillaceae	Bacillus	Bacillus subtilis	2	1	2	0	1	0	0	1	1	0	1
GCA_004563755.1	Bacillus altitudinis CHB19	Firmicutes	Bacilli	Bacillales	Bacillaceae	Bacillus	Bacillus altitudinis	3	1	1	0	2	0	1	0	1	0	1
GCA_007829795.1	Bacillus safensis 3300	Firmicutes	Bacilli	Bacillales	Bacillaceae	Bacillus	Bacillus safensis	4	1	1	0	2	0	1	0	1	0	1
GCA_003985025.1	Bacillus pumilus Ps115	Firmicutes	Bacilli	Bacillales	Bacillaceae	Bacillus	Bacillus pumilus	4	2	1	0	2	0	1	1	1	0	0
Ga0454179	Bacillus pumilus 1391	Firmicutes	Bacilli	Bacillales	Bacillaceae	Bacillus	Bacillus safensis	2	3	1	0	2	0	1	0	1	0	2
GCA_000583065.1	Bacillus amyloliquefaciens subsp. plantarum TrigoCor1448	Firmicutes	Bacilli	Bacillales	Bacillaceae	Bacillus	Bacillus velezensis	2	0	2	0	0	0	0	1	4	0	3
GCA_002205715.1	Bacillus velezensis T20E-257	Firmicutes	Bacilli	Bacillales	Bacillaceae	Bacillus	Bacillus velezensis	1	1	2	0	0	0	0	1	4	0	3
GCA_014534735.1	Bacillus sp. 1021	Firmicutes	Bacilli	Bacillales	Bacillaceae	Bacillus	Bacillus siamensis	1	1	2	0	0	0	0	1	5	0	3
GCA_003594755.2	Bacillus subtilis KR2-7	Firmicutes	Bacilli	Bacillales	Bacillaceae	Bacillus	Bacillus inaquosorum	3	2	2	0	0	0	0	2	2	0	3
GCA_001876555.1	Bacillus licheniformis RE1.59	Firmicutes	Bacilli	Bacillales	Bacillaceae	Bacillus	Bacillus licheniformis	5	4	1	0	1	0	1	0	1	0	1
GCA_001876515.1	Bacillus subtilis RE1.4	Firmicutes	Bacilli	Bacillales	Bacillaceae	Bacillus	Bacillus subtilis	6	2	2	0	1	0	0	1	1	0	1
GCA_013285105.1	Bacillus velezensis MR2.1A	Firmicutes	Bacilli	Bacillales	Bacillaceae	Bacillus	Bacillus velezensis	6	0	2	0	0	0	0	1	4	0	4
GCF_001429445.1	Bacillus sp. Root920	Firmicutes	Bacilli	Bacillales	Bacillaceae	Bacillus	Bacillus safensis	4	4	2	0	4	0	2	2	2	0	2
GCA_002586275.1	Bacillus cereus AFS030140	Firmicutes	Bacilli	Bacillales	Bacillaceae_G	Bacillus_A	Bacillus_A cereus_AU	0	2	1	0	0	0	1	0	0	0	0
GCA_002583575.1	Bacillus anthracis AFS029941	Firmicutes	Bacilli	Bacillales	Bacillaceae_G	Bacillus_A	Bacillus_A paranthracis	1	2	1	0	1	0	1	0	0	0	0
GCA_002551665.1	Bacillus cereus AFS099758	Firmicutes	Bacilli	Bacillales	Bacillaceae_G	Bacillus_A	Bacillus_A paranthracis	1	3	1	0	1	0	0	0	0	0	0
GCA_002551005.1	Bacillus pseudomycoides AFS090198	Firmicutes	Bacilli	Bacillales	Bacillaceae_G	Bacillus_A	Bacillus_A pseudomycoides_C	0	3	1	0	1	0	1	0	0	0	0
GCA_002552045.1	Bacillus cereus AFS096845	Firmicutes	Bacilli	Bacillales	Bacillaceae_G	Bacillus_A	Bacillus_A cereus_AU	0	4	1	0	1	0	1	0	0	0	0
GCA_002565775.1	Bacillus cereus AFS077416	Firmicutes	Bacilli	Bacillales	Bacillaceae_G	Bacillus_A	Bacillus_A cereus_S	0	3	1	0	1	0	1	0	0	0	1
GCA_002571085.1	Bacillus cereus AFS058404	Firmicutes	Bacilli	Bacillales	Bacillaceae_G	Bacillus_A	Bacillus_A luti	3	2	1	0	1	0	1	0	0	0	0
GCA_002558515.1	Bacillus cereus AFS005614	Firmicutes	Bacilli	Bacillales	Bacillaceae_G	Bacillus_A	Bacillus_A mobilis	1	5	1	0	1	0	0	0	0	0	0
GCA_002565055.1	Bacillus cereus AFS076904	Firmicutes	Bacilli	Bacillales	Bacillaceae_G	Bacillus_A	Bacillus_A paranthracis	1	5	1	0	1	0	0	0	0	0	0
GCA_002558095.1	Bacillus sp. AFS019443	Firmicutes	Bacilli	Bacillales	Bacillaceae_G	Bacillus_A	Bacillus_A sp002551815	2	3	1	0	1	0	1	0	0	0	0
GCA_002571055.1	Bacillus anthracis AFS058633	Firmicutes	Bacilli	Bacillales	Bacillaceae_G	Bacillus_A	Bacillus_A tropicus	1	4	1	0	1	0	1	0	0	0	0
GCA_002550875.1	Bacillus wiedmannii AFS090430	Firmicutes	Bacilli	Bacillales	Bacillaceae_G	Bacillus_A	Bacillus_A wiedmannii	2	3	1	0	1	0	1	0	0	0	0
GCA_002550395.1	Bacillus anthracis AFS096050	Firmicutes	Bacilli	Bacillales	Bacillaceae_G	Bacillus_A	Bacillus_A tropicus	1	5	1	0	1	0	1	0	0	0	0
GCA_002567665.1	Bacillus cereus AFS069564	Firmicutes	Bacilli	Bacillales	Bacillaceae_G	Bacillus_A	Bacillus_A wiedmannii	2	4	1	0	1	0	1	0	0	0	0
GCA_002579865.1	Bacillus wiedmannii AFS053866	Firmicutes	Bacilli	Bacillales	Bacillaceae_G	Bacillus_A	Bacillus_A wiedmannii	2	4	1	0	1	0	1	0	0	0	0
GCA_002579725.1	Bacillus wiedmannii AFS054589	Firmicutes	Bacilli	Bacillales	Bacillaceae_G	Bacillus_A	Bacillus_A wiedmannii	3	3	1	0	1	0	1	0	0	0	0
GCA_002575135.1	Bacillus cereus AFS053406	Firmicutes	Bacilli	Bacillales	Bacillaceae_G	Bacillus_A	Bacillus_A cereus	3	4	1	0	1	0	1	0	0	0	0
GCA_003053785.1	Bacillus sp. OV752	Firmicutes	Bacilli	Bacillales	Bacillaceae_G	Bacillus_A	Bacillus_A mycoides	3	4	1	0	1	0	1	0	0	0	0
GCA_002577365.1	Bacillus cereus AFS041432	Firmicutes	Bacilli	Bacillales	Bacillaceae_G	Bacillus_A	Bacillus_A mycoides_B	3	4	1	0	1	0	1	0	0	0	0
GCA_002577105.1	Bacillus cereus AFS042632	Firmicutes	Bacilli	Bacillales	Bacillaceae_G	Bacillus_A	Bacillus_A nitratireducens	2	5	1	0	1	0	1	0	0	0	0
GCA_002575055.1	Bacillus cereus AFS054043	Firmicutes	Bacilli	Bacillales	Bacillaceae_G	Bacillus_A	Bacillus_A nitratireducens	1	6	1	0	1	0	1	0	0	0	0
GCA_002582595.1	Bacillus cereus AFS036423	Firmicutes	Bacilli	Bacillales	Bacillaceae_G	Bacillus_A	Bacillus_A proteolyticus	3	4	1	0	1	0	1	0	0	0	0
GCA_002560475.1	Bacillus cereus AFS023479	Firmicutes	Bacilli	Bacillales	Bacillaceae_G	Bacillus_A	Bacillus_A thuringiensis_N	3	3	1	0	1	0	1	0	0	0	1
GCA_002560535.1	Bacillus anthracis AFS023305	Firmicutes	Bacilli	Bacillales	Bacillaceae_G	Bacillus_A	Bacillus_A tropicus	2	5	1	0	1	0	1	0	0	0	0
GCA_002556275.1	Bacillus wiedmannii AFS000414	Firmicutes	Bacilli	Bacillales	Bacillaceae_G	Bacillus_A	Bacillus_A wiedmannii	3	4	1	0	1	0	1	0	0	0	0
GCA_002575635.1	Bacillus cereus AFS049840	Firmicutes	Bacilli	Bacillales	Bacillaceae_G	Bacillus_A	Bacillus_A cereus	4	4	1	0	1	0	1	0	0	0	0
GCA_002558995.1	Bacillus thuringiensis AFS001991	Firmicutes	Bacilli	Bacillales	Bacillaceae_G	Bacillus_A	Bacillus_A thuringiensis	4	4	1	0	1	0	1	0	0	0	0
GCA_004343085.1	Bacillus thuringiensis LP_2_YM	Firmicutes	Bacilli	Bacillales	Bacillaceae_G	Bacillus_A	Bacillus_A wiedmannii	3	4	1	0	1	0	0	1	0	0	1
GCA_002555085.1	Bacillus wiedmannii AFS015207	Firmicutes	Bacilli	Bacillales	Bacillaceae_G	Bacillus_A	Bacillus_A wiedmannii	3	5	1	0	1	0	1	0	0	0	0
GCA_002570485.1	Bacillus cereus AFS061806	Firmicutes	Bacilli	Bacillales	Bacillaceae_G	Bacillus_A	Bacillus_A nitratireducens	6	3	1	0	1	0	1	0	0	0	0
GCA_002571225.1	Bacillus sp. AFS059628	Firmicutes	Bacilli	Bacillales	Bacillaceae_G	Bacillus_A	Bacillus_A sp002571225	6	3	1	0	1	0	1	0	0	0	0
GCA_002558905.1	Bacillus anthracis AFS002415	Firmicutes	Bacilli	Bacillales	Bacillaceae_G	Bacillus_A	Bacillus_A tropicus	4	5	1	0	1	0	1	0	0	0	0
GCA_002581055.1	Bacillus wiedmannii AFS044295	Firmicutes	Bacilli	Bacillales	Bacillaceae_G	Bacillus_A	Bacillus_A wiedmannii	4	4	1	0	1	0	1	0	0	0	1
GCA_002559785.1	Bacillus anthracis AFS027605	Firmicutes	Bacilli	Bacillales	Bacillaceae_G	Bacillus_A	Bacillus_A albus	6	3	1	1	1	0	1	0	0	0	0
GCA_002559665.1	Bacillus cereus AFS028441	Firmicutes	Bacilli	Bacillales	Bacillaceae_G	Bacillus_A	Bacillus_A cereus_AV	3	6	1	0	2	0	1	0	0	0	0
GCA_002584535.1	Bacillus cereus AFS031783	Firmicutes	Bacilli	Bacillales	Bacillaceae_G	Bacillus_A	Bacillus_A cereus_AW	4	4	1	0	1	0	2	0	1	0	0
GCA_013375565.1	Bacillus thuringiensis B116	Firmicutes	Bacilli	Bacillales	Bacillaceae_G	Bacillus_A	Bacillus_A thuringiensis	5	4	1	0	1	0	1	0	0	0	1
GCA_002566425.1	Bacillus anthracis AFS081271	Firmicutes	Bacilli	Bacillales	Bacillaceae_G	Bacillus_A	Bacillus_A thuringiensis_N	5	4	1	0	1	0	1	0	0	0	1
GCA_002562915.1	Bacillus thuringiensis AFS029508	Firmicutes	Bacilli	Bacillales	Bacillaceae_G	Bacillus_A	Bacillus_A thuringiensis_S	6	4	1	0	1	0	1	0	0	0	0
GCA_002570035.1	Bacillus wiedmannii AFS073563	Firmicutes	Bacilli	Bacillales	Bacillaceae_G	Bacillus_A	Bacillus_A wiedmannii	3	5	1	0	1	0	1	1	0	0	1
GCA_002551625.1	Bacillus cereus AFS088784	Firmicutes	Bacilli	Bacillales	Bacillaceae_G	Bacillus_A	Bacillus_A bombysepticus	5	3	1	0	1	0	1	0	0	0	3
GCA_002555675.1	Bacillus pseudomycoides AFS009643	Firmicutes	Bacilli	Bacillales	Bacillaceae_G	Bacillus_A	Bacillus_A pseudomycoides	6	6	1	0	1	0	0	0	0	0	0
GCA_002563165.1	Bacillus thuringiensis AFS021634	Firmicutes	Bacilli	Bacillales	Bacillaceae_G	Bacillus_A	Bacillus_A thuringiensis	7	3	1	0	1	0	1	1	0	0	0
GCA_002570265.1	Bacillus wiedmannii AFS071099	Firmicutes	Bacilli	Bacillales	Bacillaceae_G	Bacillus_A	Bacillus_A wiedmannii	4	6	1	0	1	0	1	0	0	0	1
GCA_002569715.1	Bacillus wiedmannii AFS077478	Firmicutes	Bacilli	Bacillales	Bacillaceae_G	Bacillus_A	Bacillus_A wiedmannii	7	4	1	0	1	0	1	0	0	0	0
GCA_002568825.1	Bacillus toyonensis AFS080033	Firmicutes	Bacilli	Bacillales	Bacillaceae_G	Bacillus_A	Bacillus_A toyonensis	4	8	1	0	1	0	1	0	0	0	0
GCA_002580565.1	Bacillus wiedmannii AFS049329	Firmicutes	Bacilli	Bacillales	Bacillaceae_G	Bacillus_A	Bacillus_A wiedmannii	6	3	1	0	1	0	1	1	0	0	2
GCA_002556175.1	Bacillus wiedmannii AFS000938	Firmicutes	Bacilli	Bacillales	Bacillaceae_G	Bacillus_A	Bacillus_A wiedmannii	10	3	1	0	1	0	1	1	0	0	0
GCA_002558015.1	Bacillus thuringiensis AFS013213	Firmicutes	Bacilli	Bacillales	Bacillaceae_G	Bacillus_A	Bacillus_A thuringiensis_S	9	5	1	0	1	0	1	0	0	0	1
GCA_002589505.1	Bacillus pseudomycoides AFS035137	Firmicutes	Bacilli	Bacillales	Bacillaceae_G	Bacillus_A	Bacillus_A pseudomycoides	15	3	1	0	1	0	0	0	0	0	0
Ga0454195	Comamonas sediminis 4487	Proteobacteria	Gammaproteobacteria	Burkholderiales	Burkholderiaceae	BIGb0124	BIGb0124 sp003752175	1	0	1	0	1	0	0	0	0	0	0
GCA_001429415.1	Bosea sp. Root670	Proteobacteria	Alphaproteobacteria	Rhizobiales	Beijerinckiaceae	Bosea	Bosea robiniae	1	0	1	0	1	0	0	0	0	0	0
GCA_900468845.1	Rhizobiales bacterium AFS039014	Proteobacteria	Alphaproteobacteria	Rhizobiales	Beijerinckiaceae	Bosea	Bosea robiniae	1	0	1	0	0	0	0	0	0	1	0
GCA_008253865.1	Bosea sp. F3-2	Proteobacteria	Alphaproteobacteria	Rhizobiales	Beijerinckiaceae	Bosea	Bosea sp008253865	1	1	1	1	1	0	0	0	0	0	0
GCA_006717005.1	Bosea vestrisii 3192	Proteobacteria	Alphaproteobacteria	Rhizobiales	Beijerinckiaceae	Bosea	Bosea vestrisii	1	2	1	0	0	1	0	0	0	0	0
GCF_001426225.1	Bosea sp. Leaf344	Proteobacteria	Alphaproteobacteria	Rhizobiales	Beijerinckiaceae	Bosea	Bosea sp001426225	1	0	2	0	0	0	0	1	0	1	0
GCF_001429395.1	Bosea sp. Root381	Proteobacteria	Alphaproteobacteria	Rhizobiales	Beijerinckiaceae	Bosea	Bosea sp001429395	4	0	2	0	0	0	0	0	0	2	0
GCF_001429505.1	Bosea sp. Root483D1	Proteobacteria	Alphaproteobacteria	Rhizobiales	Beijerinckiaceae	Bosea	Bosea sp001429505	2	0	2	0	0	6	0	2	0	0	0
GCA_002531575.1	Bradyrhizobium sp. Y36	Proteobacteria	Alphaproteobacteria	Rhizobiales	Xanthobacteraceae	Bradyrhizobium	Bradyrhizobium sp002531575	1	0	2	0	0	1	0	0	0	0	0
GCA_002266465.1	Bradyrhizobium sp. 3(2017)	Proteobacteria	Alphaproteobacteria	Rhizobiales	Xanthobacteraceae	Bradyrhizobium	Bradyrhizobium symbiodeficiens	0	0	2	0	0	1	0	1	0	1	0
GCA_006483445.1	Bradyrhizobium rifense SM32	Proteobacteria	Alphaproteobacteria	Rhizobiales	Xanthobacteraceae	Bradyrhizobium	Bradyrhizobium guangdongense_A	1	0	3	0	0	1	0	0	0	0	1
GCA_003020125.1	Bradyrhizobium sp. MOS003	Proteobacteria	Alphaproteobacteria	Rhizobiales	Xanthobacteraceae	Bradyrhizobium	Bradyrhizobium sp003020125	0	1	3	0	0	1	0	0	0	1	0
GCA_002532045.1	Bradyrhizobium sp. C9	Proteobacteria	Alphaproteobacteria	Rhizobiales	Xanthobacteraceae	Bradyrhizobium	Bradyrhizobium sp002532045	0	3	2	0	0	1	0	0	1	0	0
GCA_002266435.1	Bradyrhizobium sp. 2(2017)	Proteobacteria	Alphaproteobacteria	Rhizobiales	Xanthobacteraceae	Bradyrhizobium	Bradyrhizobium amphicarpaeae	1	1	3	0	0	1	0	0	0	1	0
GCA_014163475.1	Bradyrhizobium diazoefficiens F07S3	Proteobacteria	Alphaproteobacteria	Rhizobiales	Xanthobacteraceae	Bradyrhizobium	Bradyrhizobium diazoefficiens	2	2	2	0	0	1	0	0	0	0	1
GCA_003020115.1	Bradyrhizobium sp. MOS002	Proteobacteria	Alphaproteobacteria	Rhizobiales	Xanthobacteraceae	Bradyrhizobium	Bradyrhizobium sp003020115	1	2	3	0	0	1	0	0	0	0	1
GCA_013752735.1	Bradyrhizobium japonicum 5038	Proteobacteria	Alphaproteobacteria	Rhizobiales	Xanthobacteraceae	Bradyrhizobium	Bradyrhizobium japonicum	1	3	2	0	0	2	0	0	0	0	1
GCA_002532025.1	Bradyrhizobium ottawaense L2	Proteobacteria	Alphaproteobacteria	Rhizobiales	Xanthobacteraceae	Bradyrhizobium	Bradyrhizobium ottawaense	1	1	2	0	0	4	0	0	0	0	1
GCA_000379585.1	Bradyrhizobium japonicum WSM2793	Proteobacteria	Alphaproteobacteria	Rhizobiales	Xanthobacteraceae	Bradyrhizobium	Bradyrhizobium sp900114915	0	1	2	0	0	3	1	0	0	0	2
GCF_001424605.1	Bradyrhizobium sp. Leaf396	Proteobacteria	Alphaproteobacteria	Rhizobiales	Xanthobacteraceae	Bradyrhizobium	Bradyrhizobium japonicum_C	0	1	2	0	1	3	0	0	0	1	1
GCA_004634465.1	Bradyrhizobium sp. MOS001	Proteobacteria	Alphaproteobacteria	Rhizobiales	Xanthobacteraceae	Bradyrhizobium	Bradyrhizobium sp011516635	1	4	2	0	0	2	0	0	1	0	0
GCA_012689435.1	Bradyrhizobium brasilense UFLA0613	Proteobacteria	Alphaproteobacteria	Rhizobiales	Xanthobacteraceae	Bradyrhizobium	Bradyrhizobium elkanii	1	3	2	0	0	2	0	0	1	0	3
GCA_004152955.1	Bradyrhizobium elkanii BR29	Proteobacteria	Alphaproteobacteria	Rhizobiales	Xanthobacteraceae	Bradyrhizobium	Bradyrhizobium elkanii	2	3	2	0	0	3	0	0	1	0	1
GCA_003020075.1	Bradyrhizobium sp. MOS004	Proteobacteria	Alphaproteobacteria	Rhizobiales	Xanthobacteraceae	Bradyrhizobium	Bradyrhizobium sp003020075	1	3	3	0	0	3	0	0	1	0	1
GCA_000374205.1	Bradyrhizobium japonicum USDA 124	Proteobacteria	Alphaproteobacteria	Rhizobiales	Xanthobacteraceae	Bradyrhizobium	Bradyrhizobium huanghuaihaiense	6	6	2	0	0	1	0	0	0	0	0
GCF_001887695.1	Bradyrhizobium japonicum J5	Proteobacteria	Alphaproteobacteria	Rhizobiales	Xanthobacteraceae	Bradyrhizobium	Bradyrhizobium sp011516635	4	12	4	0	0	2	0	0	2	0	4
GCF_001423865.1	Brevibacillus sp. Leaf182	Firmicutes	Bacilli	Brevibacillales	Brevibacillaceae	Brevibacillus	Brevibacillus brevis_C	1	3	1	0	0	0	1	3	1	0	1
GCF_001424025.1	Brevundimonas sp. Leaf363	Proteobacteria	Alphaproteobacteria	Caulobacterales	Caulobacteraceae	Brevundimonas	Brevundimonas sp001424025	1	0	1	0	0	0	0	0	0	0	0
GCF_001425945.1	Brevundimonas sp. Root1279	Proteobacteria	Alphaproteobacteria	Caulobacterales	Caulobacteraceae	Brevundimonas	Brevundimonas sp001425945	0	0	0	0	0	0	0	0	1	0	1
GCF_001427825.1	Brevundimonas sp. Root608	Proteobacteria	Alphaproteobacteria	Caulobacterales	Caulobacteraceae	Brevundimonas	Brevundimonas sp001427825	0	0	1	0	0	0	0	0	1	0	0
GCF_001422455.1	Brevundimonas sp. Leaf280	Proteobacteria	Alphaproteobacteria	Caulobacterales	Caulobacteraceae	Brevundimonas	Brevundimonas vesicularis	0	1	1	0	0	0	0	0	0	0	0
GCF_001423685.1	Brevundimonas sp. Leaf168	Proteobacteria	Alphaproteobacteria	Caulobacterales	Caulobacteraceae	Brevundimonas	Brevundimonas vesicularis	0	1	1	0	0	0	0	0	0	0	1
GCA_013314995.1	Brevundimonas vesicularis USM1	Proteobacteria	Alphaproteobacteria	Caulobacterales	Caulobacteraceae	Brevundimonas	Brevundimonas vesicularis	0	0	1	0	0	0	0	0	1	0	1
Ga0438563	Brevundimonas sp. 1080	Proteobacteria	Alphaproteobacteria	Caulobacterales	Caulobacteraceae	Brevundimonas	Brevundimonas vesicularis	0	2	1	0	0	0	0	0	0	0	1
GCA_000262695.1	Burkholderia sp. KJ006	Proteobacteria	Gammaproteobacteria	Burkholderiales	Burkholderiaceae	Burkholderia	Burkholderia vietnamiensis	1	1	3	2	0	2	0	1	0	0	1
Ga0454166	Burkholderia sp. 571	Proteobacteria	Gammaproteobacteria	Burkholderiales	Burkholderiaceae	Burkholderia	Burkholderia sp002223185	1	1	4	1	0	1	0	1	0	0	4
GCA_000019505.1	Burkholderia cenocepacia MC0-3	Proteobacteria	Gammaproteobacteria	Burkholderiales	Burkholderiaceae	Burkholderia	Burkholderia cenocepacia_B	2	2	5	0	1	1	0	0	0	1	2
GCA_006483485.1	Burkholderia vietnamiensis SM62A	Proteobacteria	Gammaproteobacteria	Burkholderiales	Burkholderiaceae	Burkholderia	Burkholderia vietnamiensis	2	1	3	2	0	2	0	1	0	1	2
GCA_009931375.1	Burkholderia glumae 257sh-1	Proteobacteria	Gammaproteobacteria	Burkholderiales	Burkholderiaceae	Burkholderia	Burkholderia glumae	1	3	3	0	1	1	0	3	0	1	3
GCA_014773305.1	Burkholderia contaminans OYA 0603	Proteobacteria	Gammaproteobacteria	Burkholderiales	Burkholderiaceae	Burkholderia	Burkholderia contaminans	3	1	5	1	1	2	0	0	1	0	3
Ga0438602	Burkholderia sp. 572	Proteobacteria	Gammaproteobacteria	Burkholderiales	Burkholderiaceae	Burkholderia	Burkholderia cepacia	3	1	6	1	0	1	0	0	1	1	3
GCA_003294055.1	Burkholderia sp. BE51	Proteobacteria	Gammaproteobacteria	Burkholderiales	Burkholderiaceae	Burkholderia	Burkholderia cepacia	2	1	5	2	0	2	0	0	0	1	5
Ga0438599	Burkholderia ambifaria 566	Proteobacteria	Gammaproteobacteria	Burkholderiales	Burkholderiaceae	Burkholderia	Burkholderia ambifaria	2	2	4	2	0	2	0	1	0	2	3
Ga0438600	Burkholderia sp. 567	Proteobacteria	Gammaproteobacteria	Burkholderiales	Burkholderiaceae	Burkholderia	Burkholderia ambifaria	4	2	4	2	1	3	0	2	0	0	5
GCA_007828315.1	Burkholderia sp. SJZ089	Proteobacteria	Gammaproteobacteria	Burkholderiales	Burkholderiaceae	Burkholderia	Burkholderia gladioli	13	1	4	0	0	1	0	2	0	2	3
GCF_002007585.1	Burkholderia cenocepacia CR318	Proteobacteria	Gammaproteobacteria	Burkholderiales	Burkholderiaceae	Burkholderia	Burkholderia cenocepacia_B	4	4	10	2	2	2	0	0	0	2	2
GCA_013266815.1	Burkholderia gladioli NF001	Proteobacteria	Gammaproteobacteria	Burkholderiales	Burkholderiaceae	Burkholderia	Burkholderia gladioli	22	3	4	0	1	1	0	1	5	4	3
GCF_001424345.1	Burkholderia sp. Leaf177	Proteobacteria	Gammaproteobacteria	Burkholderiales	Burkholderiaceae	Caballeronia	Caballeronia sp001424345	1	1	3	0	0	0	0	0	0	0	1
GCA_004339425.1	Pusillimonas sp. YR330	Proteobacteria	Gammaproteobacteria	Burkholderiales	Burkholderiaceae	Candidimonas_A	Candidimonas_A sp004339425	0	0	1	0	1	0	0	0	0	1	0
Ga0438590	Caulobacter sp. 1776	Proteobacteria	Alphaproteobacteria	Caulobacterales	Caulobacteraceae	Caulobacter	NA	0	2	0	0	0	0	0	0	0	0	0
GCA_007828975.1	Caulobacter henricii 536	Proteobacteria	Alphaproteobacteria	Caulobacterales	Caulobacteraceae	Caulobacter	Caulobacter henricii_D	0	2	1	0	0	0	0	0	0	0	0
GCF_001426985.1	Caulobacter sp. Root1472	Proteobacteria	Alphaproteobacteria	Caulobacterales	Caulobacteraceae	Caulobacter	Caulobacter rhizosphaerae	0	2	1	0	0	0	0	0	0	0	0
GCA_000799245.1	Caulobacter sp. OV484	Proteobacteria	Alphaproteobacteria	Caulobacterales	Caulobacteraceae	Caulobacter	Caulobacter sp000799245	1	1	0	0	0	1	0	0	0	0	0
GCA_000744465.1	Caulobacter henricii OK261	Proteobacteria	Alphaproteobacteria	Caulobacterales	Caulobacteraceae	Caulobacter	Caulobacter henricii_A	0	2	1	0	0	1	0	0	0	0	0
GCF_001427665.1	Caulobacter sp. Root655	Proteobacteria	Alphaproteobacteria	Caulobacterales	Caulobacteraceae	Caulobacter	Caulobacter sp001427665	0	2	1	0	0	1	0	0	0	0	0
GCA_013181195.1	Caulobacter sp. RHG1	Proteobacteria	Alphaproteobacteria	Caulobacterales	Caulobacteraceae	Caulobacter	Caulobacter sp013181195	0	3	0	0	0	1	0	0	0	0	0
GCA_000745545.1	Caulobacter henricii CF287	Proteobacteria	Alphaproteobacteria	Caulobacterales	Caulobacteraceae	Caulobacter	Caulobacter henricii_C	0	4	1	0	0	0	0	0	0	0	0
GCF_001425725.1	Caulobacter sp. Root342	Proteobacteria	Alphaproteobacteria	Caulobacterales	Caulobacteraceae	Caulobacter	Caulobacter sp000799245	1	3	0	0	0	1	0	0	0	0	0
GCF_001427165.1	Caulobacter sp. Root487D2Y	Proteobacteria	Alphaproteobacteria	Caulobacterales	Caulobacteraceae	Caulobacter	Caulobacter sp001426905	1	3	1	0	0	1	0	0	0	0	0
GCF_001424125.1	Cellulomonas sp. Leaf395	Actinobacteriota	Actinomycetia	Actinomycetales	Cellulomonadaceae	Cellulomonas	Cellulomonas sp001424125	1	0	1	0	0	0	0	0	1	0	0
GCF_001426705.1	Cellulomonas sp. Root485	Actinobacteriota	Actinomycetia	Actinomycetales	Cellulomonadaceae	Cellulomonas	Cellulomonas sp001426705	1	0	1	0	0	0	0	0	1	0	0
GCF_001424195.1	Cellulomonas sp. Leaf334	Actinobacteriota	Actinomycetia	Actinomycetales	Cellulomonadaceae	Cellulomonas	Cellulomonas sp001424195	2	0	1	0	0	0	0	0	1	0	0
GCF_001426725.1	Cellulomonas sp. Root137	Actinobacteriota	Actinomycetia	Actinomycetales	Cellulomonadaceae	Cellulomonas	Cellulomonas sp001429255	1	0	1	0	0	0	1	0	1	0	0
GCA_006715865.1	Cellulomonas sp. SLBN-39	Actinobacteriota	Actinomycetia	Actinomycetales	Cellulomonadaceae	Cellulomonas	Cellulomonas sp006715865	1	2	1	0	1	0	1	0	0	0	1
GCA_004363885.1	Cellvibrio sp. YR554	Proteobacteria	Gammaproteobacteria	Pseudomonadales	Cellvibrionaceae	Cellvibrio	Cellvibrio sp004363885	5	2	0	1	1	1	0	0	0	0	3
GCA_007829335.1	Chitinophaga polysaccharea 1209	Bacteroidota	Bacteroidia	Chitinophagales	Chitinophagaceae	Chitinophaga	Chitinophaga polysaccharea_B	1	3	5	1	0	0	0	2	1	0	1
GCA_014190745.1	Chitinophaga sancti 1232	Bacteroidota	Bacteroidia	Chitinophagales	Chitinophagaceae	Chitinophaga	Chitinophaga sancti_A	0	5	3	1	0	0	1	1	1	0	4
GCA_007994035.1	Chitinophaga pinensis 1204	Bacteroidota	Bacteroidia	Chitinophagales	Chitinophagaceae	Chitinophaga	Chitinophaga pinensis_B	8	5	3	1	0	0	1	0	0	0	5
GCA_003443515.1	Chromobacterium rhizoryzae JP2-74	Proteobacteria	Gammaproteobacteria	Burkholderiales	Chromobacteriaceae	Chromobacterium	Chromobacterium haemolyticum	6	2	1	0	1	1	0	0	0	0	2
GCA_000745795.1	Chryseobacterium sp. OV259	Bacteroidota	Bacteroidia	Flavobacteriales	Weeksellaceae	Chryseobacterium	Chryseobacterium sp000745795	0	0	0	0	0	0	0	0	1	0	1
GCF_001424145.1	Chryseobacterium sp. Leaf404	Bacteroidota	Bacteroidia	Flavobacteriales	Weeksellaceae	Chryseobacterium	Chryseobacterium sp001424145	0	0	1	0	0	0	0	0	0	0	1
GCF_001424585.1	Chryseobacterium sp. Leaf180	Bacteroidota	Bacteroidia	Flavobacteriales	Weeksellaceae	Chryseobacterium	Chryseobacterium sp001424585	0	0	1	0	0	0	0	0	0	0	1
GCA_000799255.1	Chryseobacterium sp. YR005	Bacteroidota	Bacteroidia	Flavobacteriales	Weeksellaceae	Chryseobacterium	Chryseobacterium sp000799255	0	1	1	0	0	0	0	0	0	0	1
GCF_001425355.1	Chryseobacterium sp. Leaf405	Bacteroidota	Bacteroidia	Flavobacteriales	Weeksellaceae	Chryseobacterium	Chryseobacterium sp001425355	0	1	1	0	0	0	0	0	0	0	1
GCA_000799455.1	Chryseobacterium sp. YR561	Bacteroidota	Bacteroidia	Flavobacteriales	Weeksellaceae	Chryseobacterium	Chryseobacterium sp000799455	0	0	1	0	0	0	1	0	1	0	1
GCA_000799515.1	Chryseobacterium sp. CF356	Bacteroidota	Bacteroidia	Flavobacteriales	Weeksellaceae	Chryseobacterium	Chryseobacterium sp000799515	0	1	2	0	0	0	0	0	0	0	1
GCF_001424105.1	Chryseobacterium sp. Leaf394	Bacteroidota	Bacteroidia	Flavobacteriales	Weeksellaceae	Chryseobacterium	Chryseobacterium sp001424105	0	2	1	0	0	0	0	0	0	0	1
GCA_000799195.1	Chryseobacterium sp. YR460	Bacteroidota	Bacteroidia	Flavobacteriales	Weeksellaceae	Chryseobacterium	Chryseobacterium sp000799195	0	2	2	0	0	0	0	0	1	0	1
GCF_001421435.1	Chryseobacterium sp. Leaf201	Bacteroidota	Bacteroidia	Flavobacteriales	Weeksellaceae	Chryseobacterium	Chryseobacterium sp001421435	0	4	1	0	0	0	0	0	0	0	1
Ga0454441	Chryseobacterium sp. 2987	Bacteroidota	Bacteroidia	Flavobacteriales	Weeksellaceae	Chryseobacterium	Chryseobacterium sp009602705	0	2	1	1	0	0	1	0	1	0	1
GCA_000744495.1	Chryseobacterium sp. CF299	Bacteroidota	Bacteroidia	Flavobacteriales	Weeksellaceae	Chryseobacterium	Chryseobacterium populi	1	1	4	0	0	0	1	0	0	0	1
GCA_003384775.1	Chryseobacterium sp. 1335	Bacteroidota	Bacteroidia	Flavobacteriales	Weeksellaceae	Chryseobacterium	Chryseobacterium sp001456155	0	2	5	0	0	0	0	0	0	0	1
GCA_000799325.1	Chryseobacterium sp. YR480	Bacteroidota	Bacteroidia	Flavobacteriales	Weeksellaceae	Chryseobacterium	Chryseobacterium rhizoplanae	0	4	2	0	0	0	1	0	1	0	1
GCA_000745535.1	Chryseobacterium sp. CF365	Bacteroidota	Bacteroidia	Flavobacteriales	Weeksellaceae	Chryseobacterium	Chryseobacterium sp000745535	2	3	1	0	0	0	1	0	1	0	1
GCA_002216065.1	Chryseobacterium sp. T16E-39 T16E-39	Bacteroidota	Bacteroidia	Flavobacteriales	Weeksellaceae	Chryseobacterium	Chryseobacterium sp002216065	1	4	0	0	0	0	1	1	1	0	1
GCA_900128945.1	Chryseobacterium sp. OV279	Bacteroidota	Bacteroidia	Flavobacteriales	Weeksellaceae	Chryseobacterium	Chryseobacterium sp900128945	1	4	1	0	0	0	1	0	0	0	2
GCA_006716485.1	Chryseobacterium aquifrigidense 110	Bacteroidota	Bacteroidia	Flavobacteriales	Weeksellaceae	Chryseobacterium	Chryseobacterium aquifrigidense	1	5	1	0	0	0	1	0	1	0	1
GCA_017833095.1	Chryseobacterium sp. PvR013	Bacteroidota	Bacteroidia	Flavobacteriales	Weeksellaceae	Chryseobacterium	Chryseobacterium culicis_A	3	2	2	0	0	0	1	0	1	0	1
GCA_003290185.1	Chryseobacterium lathyri KCTC 22544	Bacteroidota	Bacteroidia	Flavobacteriales	Weeksellaceae	Chryseobacterium	Chryseobacterium lathyri	1	4	2	0	0	0	1	0	0	0	2
GCA_000799235.1	Chryseobacterium sp. YR459	Bacteroidota	Bacteroidia	Flavobacteriales	Weeksellaceae	Chryseobacterium	Chryseobacterium sp000799235	3	2	2	0	0	0	1	0	1	0	1
GCA_000799335.1	Chryseobacterium sp. YR485	Bacteroidota	Bacteroidia	Flavobacteriales	Weeksellaceae	Chryseobacterium	Chryseobacterium sp000799335	2	3	2	0	0	0	1	0	1	0	1
GCA_000800075.1	Chryseobacterium sp. OV715	Bacteroidota	Bacteroidia	Flavobacteriales	Weeksellaceae	Chryseobacterium	Chryseobacterium sp900128945	1	6	1	0	0	0	1	0	0	0	2
GCF_002025665.1	Chryseobacterium indologenes AA5	Bacteroidota	Bacteroidia	Flavobacteriales	Weeksellaceae	Chryseobacterium	Chryseobacterium indologenes_F	2	6	0	0	0	0	2	0	2	0	4
GCA_900176315.1	Chryseobacterium sp. YR221	Bacteroidota	Bacteroidia	Flavobacteriales	Weeksellaceae	Chryseobacterium	Chryseobacterium rhizosphaerae	7	4	3	0	0	0	1	0	1	0	2
GCA_009905315.1	Citrobacter sp. LUTT5	Proteobacteria	Gammaproteobacteria	Enterobacterales	Enterobacteriaceae	Citrobacter	Citrobacter freundii	1	1	0	0	0	0	0	0	0	0	0
GCA_003576155.1	Clavibacter michiganensis subsp. californiensis CFBP 8216	Actinobacteriota	Actinomycetia	Actinomycetales	Microbacteriaceae	Clavibacter	Clavibacter californiensis	0	0	1	0	1	0	1	0	1	0	0
GCA_002150995.1	Clavibacter michiganensis CASJ009	Actinobacteriota	Actinomycetia	Actinomycetales	Microbacteriaceae	Clavibacter	Clavibacter michiganensis_K	1	1	1	0	1	0	0	0	1	0	0
GCA_003576185.1	Clavibacter michiganensis CFBP 7491	Actinobacteriota	Actinomycetia	Actinomycetales	Microbacteriaceae	Clavibacter	Clavibacter michiganensis_M	1	0	1	0	1	0	1	0	1	0	0
GCA_017876895.1	Clavibacter michiganensis PvP036	Actinobacteriota	Actinomycetia	Actinomycetales	Microbacteriaceae	Clavibacter	Clavibacter michiganensis_M	1	1	1	0	1	0	1	0	1	0	0
GCA_016907095.1	Clavibacter michiganensis PvP097	Actinobacteriota	Actinomycetia	Actinomycetales	Microbacteriaceae	Clavibacter	Clavibacter michiganensis_M	1	1	1	0	1	0	1	0	1	0	0
GCA_003576405.1	Clavibacter sp. CFBP 8615	Actinobacteriota	Actinomycetia	Actinomycetales	Microbacteriaceae	Clavibacter	Clavibacter sp003576405	1	1	1	0	1	0	1	0	1	0	0
GCA_003076355.1	Clavibacter insidiosus ATCC 10253	Actinobacteriota	Actinomycetia	Actinomycetales	Microbacteriaceae	Clavibacter	Clavibacter insidiosus	3	1	1	0	1	0	1	0	1	0	0
GCA_002240635.1	Clavibacter michiganensis tessellarius ATCC 33566	Actinobacteriota	Actinomycetia	Actinomycetales	Microbacteriaceae	Clavibacter	Clavibacter tessellarius	2	2	1	0	1	0	1	0	1	0	1
GCA_011995665.1	Clavibacter michiganensis subsp. michiganensis MSF322	Actinobacteriota	Actinomycetia	Actinomycetales	Microbacteriaceae	Clavibacter	Clavibacter michiganensis	3	3	1	0	1	0	1	0	1	0	0
GCA_016907085.1	Clavibacter michiganensis PvP098	Actinobacteriota	Actinomycetia	Actinomycetales	Microbacteriaceae	Clavibacter	NA	2	2	1	0	1	0	1	1	1	0	2
GCF_001643055.1	Clavibacter michiganensis subsp. nebraskensis DOAB 395	Actinobacteriota	Actinomycetia	Actinomycetales	Microbacteriaceae	Clavibacter	Clavibacter nebraskensis	6	2	2	0	2	0	2	0	2	0	0
GCF_001618005.1	Clavibacter michiganensis subsp. tessellarius DOAB 609	Actinobacteriota	Actinomycetia	Actinomycetales	Microbacteriaceae	Clavibacter	Clavibacter tessellarius_A	8	2	2	0	2	0	2	0	2	0	2
GCA_007829005.1	Collimonas arenae 515	Proteobacteria	Gammaproteobacteria	Burkholderiales	Burkholderiaceae	Collimonas	Collimonas sp900112135	3	0	1	1	0	1	0	0	0	0	1
GCF_001427865.1	Altererythrobacter sp. Root672	Proteobacteria	Alphaproteobacteria	Sphingomonadales	Sphingomonadaceae	Croceibacterium	Croceibacterium sp001427865	0	1	1	0	0	1	0	0	1	0	0
GCA_013314895.1	Cupriavidus gilardii USM5	Proteobacteria	Gammaproteobacteria	Burkholderiales	Burkholderiaceae	Cupriavidus	Cupriavidus gilardii_C	1	0	2	2	0	0	0	0	0	0	2
GCA_006483415.1	Cupriavidus pinatubonensis SM52	Proteobacteria	Gammaproteobacteria	Burkholderiales	Burkholderiaceae	Cupriavidus	Cupriavidus pinatubonensis	1	1	3	1	0	0	1	0	0	0	0
GCA_013314905.1	Cupriavidus taiwanensis USM6	Proteobacteria	Gammaproteobacteria	Burkholderiales	Burkholderiaceae	Cupriavidus	Cupriavidus taiwanensis_D	2	0	3	1	0	0	1	0	0	0	0
Ga0438585	Curtobacterium sp. 1544	Actinobacteriota	Actinomycetia	Actinomycetales	Microbacteriaceae	Curtobacterium	Curtobacterium pusillum_C	2	1	1	0	0	0	1	0	2	0	0
GCF_001422205.1	Curtobacterium sp. Leaf261	Actinobacteriota	Actinomycetia	Actinomycetales	Microbacteriaceae	Curtobacterium	Curtobacterium sp001422205	2	1	1	0	1	0	0	0	2	0	0
GCF_001424385.1	Curtobacterium sp. Leaf183	Actinobacteriota	Actinomycetia	Actinomycetales	Microbacteriaceae	Curtobacterium	Curtobacterium sp001424385	2	1	1	0	1	0	0	0	2	0	0
Ga0454407	Curtobacterium sp. 320	Actinobacteriota	Actinomycetia	Actinomycetales	Microbacteriaceae	Curtobacterium	Curtobacterium sp001806325	2	1	1	0	1	0	1	0	2	0	0
GCA_013348005.1	Curtobacterium flaccumfaciens pv. flaccumfaciens Cff1037	Actinobacteriota	Actinomycetia	Actinomycetales	Microbacteriaceae	Curtobacterium	Curtobacterium flaccumfaciens	2	2	1	0	1	0	1	0	2	0	0
Ga0454177	Curtobacterium sp. 1310	Actinobacteriota	Actinomycetia	Actinomycetales	Microbacteriaceae	Curtobacterium	Curtobacterium sp000772085	2	1	2	0	1	0	1	0	2	0	0
Ga0454184	Curtobacterium oceanosedimentum 1519	Actinobacteriota	Actinomycetia	Actinomycetales	Microbacteriaceae	Curtobacterium	Curtobacterium citreum	2	2	2	0	1	0	1	0	2	0	0
GCF_001424595.1	Curtobacterium sp. Leaf154	Actinobacteriota	Actinomycetia	Actinomycetales	Microbacteriaceae	Curtobacterium	Curtobacterium flaccumfaciens_A	3	1	1	0	1	0	1	0	2	0	1
Ga0454200	Curtobacterium sp. 1909	Actinobacteriota	Actinomycetia	Actinomycetales	Microbacteriaceae	Curtobacterium	Curtobacterium sp003989515	2	3	2	0	1	0	1	0	2	0	0
GCF_001475545.1	Curtobacterium luteum NS184	Actinobacteriota	Actinomycetia	Actinomycetales	Microbacteriaceae	Curtobacterium	Curtobacterium luteum_A	4	0	2	0	2	0	2	0	4	0	0
GCF_001475745.1	Curtobacterium oceanosedimentum NS263	Actinobacteriota	Actinomycetia	Actinomycetales	Microbacteriaceae	Curtobacterium	Curtobacterium oceanosedimentum	2	4	4	0	0	0	2	0	4	0	0
GCF_002025645.1	Curtobacterium pusillum AA3	Actinobacteriota	Actinomycetia	Actinomycetales	Microbacteriaceae	Curtobacterium	Curtobacterium pusillum_A	4	2	2	0	2	0	2	0	4	0	0
GCF_001475775.1	Curtobacterium citreum NS330	Actinobacteriota	Actinomycetia	Actinomycetales	Microbacteriaceae	Curtobacterium	Curtobacterium citreum	4	2	4	0	2	0	2	0	4	0	0
GCF_001424185.1	Deinococcus sp. Leaf326	Deinococcota	Deinococci	Deinococcales	Deinococcaceae	Deinococcus	Deinococcus sp001424185	0	0	2	0	0	0	0	0	1	0	0
GCA_004346775.1	Dermacoccus sp. SAI-028	Actinobacteriota	Actinomycetia	Actinomycetales	Dermatophilaceae	Dermacoccus	Dermacoccus nishinomiyaensis	1	1	1	0	0	0	0	0	0	0	0
GCF_001426345.1	Devosia sp. Root436	Proteobacteria	Alphaproteobacteria	Rhizobiales	Devosiaceae	Devosia	Devosia sp001426345	0	0	1	0	1	2	0	0	0	0	0
GCF_001427875.1	Devosia sp. Root685	Proteobacteria	Alphaproteobacteria	Rhizobiales	Devosiaceae	Devosia	Devosia sp001427875	0	0	1	0	1	2	0	0	0	0	0
GCF_001427605.1	Devosia sp. Root635	Proteobacteria	Alphaproteobacteria	Rhizobiales	Devosiaceae	Devosia	Devosia sp001427605	0	0	1	0	1	3	0	0	0	0	0
GCA_900470445.1	Rhizobiales bacterium AFS059704	Proteobacteria	Alphaproteobacteria	Rhizobiales	Devosiaceae	Devosia	Devosia sp900470445	0	1	1	0	1	1	0	0	1	0	0
GCA_001425445.1	Devosia sp. Leaf420	Proteobacteria	Alphaproteobacteria	Rhizobiales	Devosiaceae	Devosia	Devosia sp001425445	0	1	1	0	1	2	0	0	0	0	1
GCA_001421945.1	Devosia sp. Leaf64	Proteobacteria	Alphaproteobacteria	Rhizobiales	Devosiaceae	Devosia	Devosia sp001425445	0	1	1	0	1	2	0	0	0	0	1
GCF_001424865.1	Devosia sp. Root105	Proteobacteria	Alphaproteobacteria	Rhizobiales	Devosiaceae	Devosia_A	Devosia_A sp001425235	0	2	1	0	0	0	0	0	1	0	0
GCF_001425235.1	Devosia sp. Root413D1	Proteobacteria	Alphaproteobacteria	Rhizobiales	Devosiaceae	Devosia_A	Devosia_A sp001425235	0	2	1	0	0	0	0	0	1	0	0
GCA_014855505.1	Dickeya paradisiaca A3967	Proteobacteria	Gammaproteobacteria	Enterobacterales	Enterobacteriaceae	Dickeya	Dickeya paradisiaca	2	1	0	0	1	0	1	0	0	0	0
GCA_012278405.1	Dickeya zeae EC2	Proteobacteria	Gammaproteobacteria	Enterobacterales	Enterobacteriaceae	Dickeya	Dickeya zeae_A	1	2	0	0	1	0	1	1	0	0	1
GCA_002887555.1	Dickeya zeae MS2	Proteobacteria	Gammaproteobacteria	Enterobacterales	Enterobacteriaceae	Dickeya	Dickeya zeae	1	2	0	0	1	0	1	1	0	0	2
GCF_000975305.1	Dickeya dianthicola RNS04.9	Proteobacteria	Gammaproteobacteria	Enterobacterales	Enterobacteriaceae	Dickeya	Dickeya dianthicola	1	3	0	1	1	0	1	0	1	0	2
GCA_013339795.1	Dickeya solani IFB0212	Proteobacteria	Gammaproteobacteria	Enterobacterales	Enterobacteriaceae	Dickeya	Dickeya solani	1	3	0	1	1	0	1	1	1	0	2
GCA_009372235.1	Dickeya sp. ZYY5	Proteobacteria	Gammaproteobacteria	Enterobacterales	Enterobacteriaceae	Dickeya	Dickeya zeae_A	5	2	0	0	1	0	1	0	1	0	2
GCA_003208105.1	Duganella sp. GV053	Proteobacteria	Gammaproteobacteria	Burkholderiales	Burkholderiaceae	Duganella	Duganella sp003217375	0	1	1	0	0	0	0	0	0	0	0
Ga0454456	Duganella sp. 3397	Proteobacteria	Gammaproteobacteria	Burkholderiales	Burkholderiaceae	Duganella	Duganella phyllosphaerae	0	1	2	1	0	0	1	0	0	0	0
GCA_013408245.1	Duganella sp. 1224	Proteobacteria	Gammaproteobacteria	Burkholderiales	Burkholderiaceae	Duganella	Duganella sp013408245	0	3	1	0	0	0	0	0	0	0	1
GCF_001423125.1	Duganella sp. Leaf126	Proteobacteria	Gammaproteobacteria	Burkholderiales	Burkholderiaceae	Duganella	Duganella sp001423125	1	1	2	0	0	1	0	0	1	0	0
GCF_001421905.1	Duganella sp. Leaf61	Proteobacteria	Gammaproteobacteria	Burkholderiales	Burkholderiaceae	Duganella	Duganella zoogloeoides	3	1	2	1	0	0	0	1	1	0	2
Ga0454180	Duganella sp. 1411	Proteobacteria	Gammaproteobacteria	Burkholderiales	Burkholderiaceae	Duganella	NA	4	1	2	1	0	0	0	1	0	0	4
GCA_000023125.1	Dyadobacter fermentans DSM 18053	Bacteroidota	Bacteroidia	Cytophagales	Spirosomaceae	Dyadobacter	Dyadobacter fermentans	0	1	0	1	0	0	0	0	0	0	2
GCF_001424405.1	Dyadobacter sp. Leaf189	Bacteroidota	Bacteroidia	Cytophagales	Spirosomaceae	Dyadobacter	Dyadobacter sp001424405	0	2	1	1	0	0	0	0	0	0	2
Ga0438561	Dyella japonica 1073	Proteobacteria	Gammaproteobacteria	Xanthomonadales	Rhodanobacteraceae	Dyella	NA	0	2	2	1	0	0	0	1	0	0	0
GCA_003688835.1	Dyella sp. YR388	Proteobacteria	Gammaproteobacteria	Xanthomonadales	Rhodanobacteraceae	Dyella	Dyella sp003688835	0	3	2	1	0	0	0	1	0	0	0
GCA_003058195.1	Elizabethkingia sp. YR214	Bacteroidota	Bacteroidia	Flavobacteriales	Weeksellaceae	Elizabethkingia	Elizabethkingia sp003058195	0	0	0	0	0	0	1	0	0	0	0
GCA_009904105.1	Elizabethkingia argentiflava YB22	Bacteroidota	Bacteroidia	Flavobacteriales	Weeksellaceae	Elizabethkingia	Elizabethkingia argenteiflava	0	2	0	0	0	0	1	0	0	0	0
GCA_009883655.1	Ensifer adhaerens Corn53	Proteobacteria	Alphaproteobacteria	Rhizobiales	Rhizobiaceae	Ensifer	Ensifer adhaerens	0	3	1	0	0	2	1	0	0	1	2
GCA_900473575.1	Rhizobiales bacterium AFS096089	Proteobacteria	Alphaproteobacteria	Rhizobiales	Rhizobiaceae	Ensifer	Ensifer sp001429285	0	3	1	0	0	2	1	0	1	1	2
GCF_001426785.1	Ensifer sp. Root142	Proteobacteria	Alphaproteobacteria	Rhizobiales	Rhizobiaceae	Ensifer	Ensifer adhaerens_A	1	2	1	0	0	3	1	1	0	1	2
GCA_900468645.1	Rhizobiales bacterium AFS036595	Proteobacteria	Alphaproteobacteria	Rhizobiales	Rhizobiaceae	Ensifer	Ensifer sp001429285	0	3	1	0	0	2	1	0	0	1	4
GCF_001429285.1	Ensifer sp. Root278	Proteobacteria	Alphaproteobacteria	Rhizobiales	Rhizobiaceae	Ensifer	Ensifer sp001429285	0	6	2	0	2	4	2	0	0	2	4
GCA_900466575.1	Rhizobiales bacterium AFS011520	Proteobacteria	Alphaproteobacteria	Rhizobiales	Rhizobiaceae	Ensifer_A	Ensifer_A sp900466575	1	1	1	0	0	1	0	0	0	0	0
GCA_900467685.1	Rhizobiales bacterium AFS022961	Proteobacteria	Alphaproteobacteria	Rhizobiales	Rhizobiaceae	Ensifer_A	Ensifer_A sp900467685	1	2	1	0	0	2	0	0	0	0	0
GCA_013282115.1	Enterobacter sp. M4-VN	Proteobacteria	Gammaproteobacteria	Enterobacterales	Enterobacteriaceae	Enterobacter	Enterobacter kobei	1	1	0	0	0	0	1	0	0	0	0
GCF_001475985.1	Enterobacter cancerogenus NS31	Proteobacteria	Gammaproteobacteria	Enterobacterales	Enterobacteriaceae	Enterobacter	Enterobacter cancerogenus	2	2	0	0	0	0	0	0	0	0	0
GCA_003353115.1	Enterobacter sp. 9-2	Proteobacteria	Gammaproteobacteria	Enterobacterales	Enterobacteriaceae	Enterobacter	Enterobacter cloacae_I	1	1	0	1	0	0	1	0	0	0	0
GCA_000264705.1	Enterobacter cloacae subsp. cloacae GS1	Proteobacteria	Gammaproteobacteria	Enterobacterales	Enterobacteriaceae	Enterobacter	Enterobacter hormaechei_A	1	1	0	1	0	0	1	0	0	0	0
GCA_011758755.1	Enterobacter asburiae 609	Proteobacteria	Gammaproteobacteria	Enterobacterales	Enterobacteriaceae	Enterobacter	Enterobacter asburiae	1	1	0	1	0	1	1	0	0	0	0
GCA_000799205.1	Enterobacter asburiae PDN3	Proteobacteria	Gammaproteobacteria	Enterobacterales	Enterobacteriaceae	Enterobacter	Enterobacter asburiae	1	1	0	1	0	1	1	0	0	0	0
GCA_003634515.1	Enterobacter asburiae 1216	Proteobacteria	Gammaproteobacteria	Enterobacterales	Enterobacteriaceae	Enterobacter	Enterobacter asburiae_A	1	1	0	1	0	0	1	1	0	0	0
GCF_001475855.1	Enterobacter xiangfangensis NS49	Proteobacteria	Gammaproteobacteria	Enterobacterales	Enterobacteriaceae	Enterobacter	Enterobacter hormaechei_A	2	0	0	2	0	0	2	0	0	0	0
GCF_002025685.1	Enterobacter cloacae AA4	Proteobacteria	Gammaproteobacteria	Enterobacterales	Enterobacteriaceae	Enterobacter	Enterobacter ludwigii	2	2	0	2	0	0	2	0	0	0	0
GCA_004306085.1	Enterococcus faecalis CECT 7121	Firmicutes	Bacilli	Lactobacillales	Enterococcaceae	Enterococcus	Enterococcus faecalis	0	2	0	0	0	0	0	0	0	0	0
GCA_000026185.1	Erwinia tasmaniensis Et1/99	Proteobacteria	Gammaproteobacteria	Enterobacterales	Enterobacteriaceae	Erwinia	Erwinia tasmaniensis	1	1	0	0	0	1	1	0	0	0	1
GCA_012367995.1	Erwinia amylovora 20070245	Proteobacteria	Gammaproteobacteria	Enterobacterales	Enterobacteriaceae	Erwinia	Erwinia amylovora	4	0	0	0	0	0	1	1	0	0	0
Ga0454181	Pantoea coffeiphila 1480	Proteobacteria	Gammaproteobacteria	Enterobacterales	Enterobacteriaceae	Erwinia	Erwinia coffeiphila	2	1	1	1	1	2	0	0	0	0	0
GCF_001422605.1	Erwinia sp. Leaf53	Proteobacteria	Gammaproteobacteria	Enterobacterales	Enterobacteriaceae	Erwinia	Erwinia sp001422605	2	2	0	0	1	2	0	0	0	0	1
GCA_014839215.1	Erwinia persicina CFBP8767	Proteobacteria	Gammaproteobacteria	Enterobacterales	Enterobacteriaceae	Erwinia	Erwinia persicina	2	1	0	1	1	3	1	0	0	0	2
GCA_014353715.1	Erwinia gerundensis Eg31-5	Proteobacteria	Gammaproteobacteria	Enterobacterales	Enterobacteriaceae	Erwinia_B	Erwinia_B gerundensis	2	2	1	1	0	1	1	0	0	0	0
GCA_008824125.1	Escherichia coli ecMN1F	Proteobacteria	Gammaproteobacteria	Enterobacterales	Enterobacteriaceae	Escherichia	Escherichia flexneri	1	1	0	0	0	0	0	0	0	0	0
GCF_001423965.1	Exiguobacterium sp. Leaf196	Firmicutes	Bacilli	Exiguobacterales	Exiguobacteraceae	Exiguobacterium_A	Exiguobacterium_A sp001423965	0	0	2	0	0	0	0	0	0	0	0
GCF_001423925.1	Exiguobacterium sp. Leaf187	Firmicutes	Bacilli	Exiguobacterales	Exiguobacteraceae	Exiguobacterium_A	Exiguobacterium_A indicum	0	1	2	0	0	0	1	0	0	0	0
GCF_001475695.1	Exiguobacterium indicum RSA42	Firmicutes	Bacilli	Exiguobacterales	Exiguobacteraceae	Exiguobacterium_A	Exiguobacterium_A acetylicum	0	0	4	0	0	0	2	0	0	0	0
GCA_007994055.1	Filimonas endophytica 3197	Bacteroidota	Bacteroidia	Chitinophagales	Chitinophagaceae	Filimonas	Filimonas endophytica	1	2	1	0	0	0	0	0	1	0	0
GCA_009826935.1	Flavobacterium sp. Sd200	Bacteroidota	Bacteroidia	Flavobacteriales	Flavobacteriaceae	Flavobacterium	Flavobacterium sp009826935	0	0	1	0	0	0	0	0	0	0	1
GCA_004151245.1	Flavobacterium beibuense RSKm HC5	Bacteroidota	Bacteroidia	Flavobacteriales	Flavobacteriaceae	Flavobacterium	Flavobacterium beibuense_A	0	0	2	0	0	0	0	0	0	0	1
GCF_001423985.1	Flavobacterium sp. Leaf359	Bacteroidota	Bacteroidia	Flavobacteriales	Flavobacteriaceae	Flavobacterium	Flavobacterium lindanitolerans	0	1	2	0	0	0	0	0	0	0	0
GCA_004151235.1	Flavobacterium anhuiense RCM74	Bacteroidota	Bacteroidia	Flavobacteriales	Flavobacteriaceae	Flavobacterium	Flavobacterium anhuiense_A	0	0	2	0	1	0	0	0	1	0	1
GCF_001427905.1	Flavobacterium sp. Root420	Bacteroidota	Bacteroidia	Flavobacteriales	Flavobacteriaceae	Flavobacterium	Flavobacterium sp001427905	0	0	2	0	1	0	0	0	1	0	1
GCA_000834715.1	Flavobacterium sp. MEB061	Bacteroidota	Bacteroidia	Flavobacteriales	Flavobacteriaceae	Flavobacterium	Flavobacterium pectinovorum	0	0	2	0	1	0	1	0	1	0	1
GCA_003386855.1	Flavobacterium sp. GV028	Bacteroidota	Bacteroidia	Flavobacteriales	Flavobacteriaceae	Flavobacterium	Flavobacterium sp003688345	0	0	2	0	1	0	1	0	1	0	1
GCA_004366435.1	Flavobacterium sp. S87F.05.LMB.W.Kidney.N	Bacteroidota	Bacteroidia	Flavobacteriales	Flavobacteriaceae	Flavobacterium	Flavobacterium sp001429295	0	0	3	0	1	0	0	1	1	0	1
Ga0454473	Flavobacterium piscis 4129	Bacteroidota	Bacteroidia	Flavobacteriales	Flavobacteriaceae	Flavobacterium	NA	1	0	2	0	1	0	1	0	1	0	1
Ga0454178	Flavobacterium sp. 1355	Bacteroidota	Bacteroidia	Flavobacteriales	Flavobacteriaceae	Flavobacterium	NA	0	0	2	1	1	0	1	0	1	0	1
Ga0454212	Flavobacterium sp. 1750	Bacteroidota	Bacteroidia	Flavobacteriales	Flavobacteriaceae	Flavobacterium	NA	0	0	2	1	1	0	1	0	1	0	1
GCA_003208535.1	Flavobacterium sp. GV030	Bacteroidota	Bacteroidia	Flavobacteriales	Flavobacteriaceae	Flavobacterium	Flavobacterium sp003217415	0	3	2	0	1	0	1	1	1	0	1
Ga0454438	Flavobacterium sp. 2755	Bacteroidota	Bacteroidia	Flavobacteriales	Flavobacteriaceae	Flavobacterium	NA	0	4	2	0	1	0	1	1	0	0	1
GCF_001422725.1	Flavobacterium sp. Leaf82	Bacteroidota	Bacteroidia	Flavobacteriales	Flavobacteriaceae	Flavobacterium	Flavobacterium sp001422725	4	0	2	0	1	0	1	2	0	0	1
GCF_001879205.1	Flavobacterium johnsoniae CI04	Bacteroidota	Bacteroidia	Flavobacteriales	Flavobacteriaceae	Flavobacterium	Flavobacterium johnsoniae_A	0	2	4	0	2	0	0	0	2	0	2
GCF_001429295.1	Flavobacterium sp. Root935	Bacteroidota	Bacteroidia	Flavobacteriales	Flavobacteriaceae	Flavobacterium	Flavobacterium sp001429295	0	0	4	0	2	0	0	2	2	0	2
GCF_001429765.1	Flavobacterium sp. Root901	Bacteroidota	Bacteroidia	Flavobacteriales	Flavobacteriaceae	Flavobacterium	Flavobacterium sp001429765	0	0	4	0	2	0	0	0	2	0	4
GCF_001428525.1	Flavobacterium sp. Root186	Bacteroidota	Bacteroidia	Flavobacteriales	Flavobacteriaceae	Flavobacterium	Flavobacterium sp001428525	0	3	4	0	2	0	1	2	0	0	2
GCA_000948395.1	Frankia torreyi CpI1-S	Actinobacteriota	Actinomycetia	Mycobacteriales	Frankiaceae	Frankia	Frankia torreyi	3	3	5	0	0	0	1	1	5	8	1
GCA_001428405.1	Frateuria sp. Soil773	Proteobacteria	Gammaproteobacteria	Xanthomonadales	Rhodanobacteraceae	Frateuria_A	Frateuria_A sp001428405	4	3	1	1	0	0	0	2	0	0	0
GCF_001422285.1	Frigoribacterium sp. Leaf263	Actinobacteriota	Actinomycetia	Actinomycetales	Microbacteriaceae	Frigoribacterium	Frigoribacterium sp001422285	0	0	1	0	0	0	1	0	1	0	0
GCA_014841875.1	Frigoribacterium sp. CFBP 13729 CFBP13729	Actinobacteriota	Actinomycetia	Actinomycetales	Microbacteriaceae	Frigoribacterium	Frigoribacterium sp004364285	0	1	1	0	0	0	0	0	1	0	0
GCA_014842255.1	Frigoribacterium sp. CFBP 13712 CFBP13712	Actinobacteriota	Actinomycetia	Actinomycetales	Microbacteriaceae	Frigoribacterium	NA	0	0	1	0	0	0	1	0	1	0	0
GCA_014841655.1	Frigoribacterium sp. CFBP 8759 CFBP8759	Actinobacteriota	Actinomycetia	Actinomycetales	Microbacteriaceae	Frigoribacterium	Frigoribacterium sp001421165	1	0	1	0	0	0	1	0	1	0	0
GCF_001423665.1	Frigoribacterium sp. Leaf164	Actinobacteriota	Actinomycetia	Actinomycetales	Microbacteriaceae	Frigoribacterium	Frigoribacterium endophyticum	1	1	1	0	0	0	1	0	1	0	0
GCA_017833115.1	Frigoribacterium sp. PvP121	Actinobacteriota	Actinomycetia	Actinomycetales	Microbacteriaceae	Frigoribacterium	Frigoribacterium endophyticum	1	1	1	0	0	0	1	0	1	0	0
GCA_014841545.1	Frigoribacterium sp. CFBP 8751 CFBP8751	Actinobacteriota	Actinomycetia	Actinomycetales	Microbacteriaceae	Frigoribacterium	Frigoribacterium sp000878135	1	1	1	0	0	0	1	0	1	0	0
GCF_001424645.1	Frigoribacterium sp. Leaf415	Actinobacteriota	Actinomycetia	Actinomycetales	Microbacteriaceae	Frigoribacterium	Frigoribacterium sp001424645	1	1	1	0	0	0	1	0	1	0	0
GCF_001423905.1	Frigoribacterium sp. Leaf186	Actinobacteriota	Actinomycetia	Actinomycetales	Microbacteriaceae	Frigoribacterium	Frigoribacterium sp001423905	0	2	1	0	1	0	0	0	1	0	1
GCA_001423105.1	Frondihabitans sp. Leaf304	Actinobacteriota	Actinomycetia	Actinomycetales	Microbacteriaceae	Frondihabitans	Frondihabitans sp001423105	1	1	1	0	1	0	0	0	1	0	0
GCA_008118345.1	Gluconobacter thailandicus HD924	Proteobacteria	Alphaproteobacteria	Acetobacterales	Acetobacteraceae	Gluconobacter_A	Gluconobacter_A thailandicus	0	1	2	0	0	0	0	0	0	1	0
GCA_003797185.1	Gordonia sp. RS15-1S	Actinobacteriota	Actinomycetia	Mycobacteriales	Mycobacteriaceae	Gordonia	Gordonia sp003797185	3	1	2	0	1	0	0	0	0	2	0
GCA_003053645.1	Bacillus sp. OV186	Firmicutes	Bacilli	Bacillales	Bacillaceae_G	Gottfriedia	Gottfriedia sp003053645	0	1	1	0	0	0	0	0	1	0	0
GCA_002575105.1	Bacillus sp. AFS053548	Firmicutes	Bacilli	Bacillales	Bacillaceae_G	Gottfriedia	Gottfriedia sp002564465	0	2	2	0	1	0	0	0	1	0	0
GCA_002566505.1	Bacillus sp. AFS077874	Firmicutes	Bacilli	Bacillales	Bacillaceae_G	Gottfriedia	Gottfriedia sp002564465	0	2	2	0	0	0	1	0	1	0	0
GCA_002564465.1	Bacillus sp. AFS088145	Firmicutes	Bacilli	Bacillales	Bacillaceae_G	Gottfriedia	Gottfriedia sp002564465	0	2	2	0	0	0	1	0	1	0	0
GCA_009498735.1	Gracilibacillus sp. TD8	Firmicutes	Bacilli	Bacillales_D	Amphibacillaceae	Gracilibacillus	Gracilibacillus sp009498735	0	2	0	0	0	0	0	0	0	0	1
GCA_007829175.1	Herbaspirillum huttiense 1147	Proteobacteria	Gammaproteobacteria	Burkholderiales	Burkholderiaceae	Herbaspirillum	Herbaspirillum aquaticum	0	1	1	0	0	0	1	0	0	0	0
Ga0454172	Herbaspirillum sp. 1130	Proteobacteria	Gammaproteobacteria	Burkholderiales	Burkholderiaceae	Herbaspirillum	Herbaspirillum huttiense	0	1	1	1	0	0	1	0	0	0	0
GCF_002025725.1	Herbaspirillum frisingense AA6	Proteobacteria	Gammaproteobacteria	Burkholderiales	Burkholderiaceae	Herbaspirillum	Herbaspirillum robiniae	0	2	2	0	0	0	0	0	0	0	0
GCA_000300435.1	Herbaspirillum seropedicae Os34	Proteobacteria	Gammaproteobacteria	Burkholderiales	Burkholderiaceae	Herbaspirillum	Herbaspirillum rubrisubalbicans	0	1	1	1	0	0	1	0	0	0	0
Ga0438592	Herbaspirillum seropedicae 1977	Proteobacteria	Gammaproteobacteria	Burkholderiales	Burkholderiaceae	Herbaspirillum	Herbaspirillum seropedicae	1	1	1	1	0	0	0	0	0	0	0
Ga0454408	Herbaspirillum frisingense 596	Proteobacteria	Gammaproteobacteria	Burkholderiales	Burkholderiaceae	Herbaspirillum	Herbaspirillum frisingense	0	1	1	0	1	0	0	0	0	1	0
GCA_007829115.1	Herbaspirillum hiltneri 3195	Proteobacteria	Gammaproteobacteria	Burkholderiales	Burkholderiaceae	Herbaspirillum	Herbaspirillum hiltneri	0	1	2	1	0	0	0	1	0	0	0
Ga0454186	Herbaspirillum sp. 1589	Proteobacteria	Gammaproteobacteria	Burkholderiales	Burkholderiaceae	Herbaspirillum	Herbaspirillum huttiense	0	1	1	1	1	0	1	0	0	0	0
GCA_007828355.1	Herbaspirillum sp. SJZ099	Proteobacteria	Gammaproteobacteria	Burkholderiales	Burkholderiaceae	Herbaspirillum	Herbaspirillum sp006715495	3	1	1	0	1	0	0	0	0	0	0
GCA_006716675.1	Humibacillus xanthopallidus SLBN-155	Actinobacteriota	Actinomycetia	Actinomycetales	Dermatophilaceae	Humibacillus	Humibacillus xanthopallidus	1	1	1	0	0	0	0	0	0	0	1
GCF_001428625.1	Hydrogenophaga sp. Root209	Proteobacteria	Gammaproteobacteria	Burkholderiales	Burkholderiaceae	Hydrogenophaga	Hydrogenophaga sp001428625	0	2	4	2	0	0	0	0	0	0	0
Ga0454477	Hydrogenophaga palleronii 4249	Proteobacteria	Gammaproteobacteria	Burkholderiales	Burkholderiaceae	Hydrogenophaga	NA	2	2	2	1	0	1	1	1	0	0	2
GCA_003634355.1	Hymenobacter sp. YR204	Bacteroidota	Bacteroidia	Cytophagales	Hymenobacteraceae	Hymenobacter	Hymenobacter sp003634355	0	0	2	1	0	0	0	0	1	0	0
GCF_001429805.1	Kitasatospora sp. Root187	Actinobacteriota	Actinomycetia	Streptomycetales	Streptomycetaceae	Kitasatospora	Kitasatospora sp001424875	4	12	8	0	0	0	2	0	6	0	20
Ga0454203	Klebsiella variicola 1431	Proteobacteria	Gammaproteobacteria	Enterobacterales	Enterobacteriaceae	Klebsiella	Klebsiella variicola	1	2	0	0	0	0	0	0	0	0	1
GCA_009905335.1	Klebsiella sp. MPUS7	Proteobacteria	Gammaproteobacteria	Enterobacterales	Enterobacteriaceae	Klebsiella_A	Klebsiella_A grimontii	2	2	0	0	0	0	0	1	0	0	0
GCA_015601345.1	Klebsiella sp. BDA134-6	Proteobacteria	Gammaproteobacteria	Enterobacterales	Enterobacteriaceae	Klebsiella_A	Klebsiella_A grimontii	2	2	0	0	0	0	0	1	0	0	1
GCA_001424455.1	Geodermatophilus sp. Leaf369	Actinobacteriota	Actinomycetia	Mycobacteriales	Geodermatophilaceae	Klenkia	Klenkia sp001424455	0	1	2	0	0	0	0	0	1	0	0
GCA_001424485.1	Modestobacter sp. Leaf380	Actinobacteriota	Actinomycetia	Mycobacteriales	Geodermatophilaceae	Klenkia	Klenkia sp001424485	2	2	2	0	0	0	1	1	1	0	0
GCA_011765685.1	Kluyvera sp. PO2S7	Proteobacteria	Gammaproteobacteria	Enterobacterales	Enterobacteriaceae	Kluyvera	Kluyvera georgiana_A	1	1	0	1	0	0	0	0	0	0	0
GCA_003664065.1	Kocuria sp. OV113	Actinobacteriota	Actinomycetia	Actinomycetales	Micrococcaceae	Kocuria	Kocuria rhizophila	1	0	1	0	0	0	1	0	1	0	0
GCF_000958895.1	Kosakonia oryzae KO348	Proteobacteria	Gammaproteobacteria	Enterobacterales	Enterobacteriaceae	Kosakonia	Kosakonia sp000410515	2	2	0	1	0	0	0	0	0	0	0
GCA_001658025.2	Kosakonia oryzae Ola 51	Proteobacteria	Gammaproteobacteria	Enterobacterales	Enterobacteriaceae	Kosakonia	Kosakonia oryzae	1	2	0	1	0	0	1	0	0	0	1
GCA_001887675.1	Kosakonia radicincitans GXGL-4A	Proteobacteria	Gammaproteobacteria	Enterobacterales	Enterobacteriaceae	Kosakonia	Kosakonia radicincitans	1	2	0	1	0	0	1	0	0	0	1
GCF_001425575.1	Aurantimonas sp. Leaf443	Proteobacteria	Alphaproteobacteria	Rhizobiales	Rhizobiaceae	Leaf443	Leaf443 sp001425575	0	0	2	0	0	0	0	0	0	0	1
GCF_001423695.1	Leifsonia sp. Leaf336	Actinobacteriota	Actinomycetia	Actinomycetales	Microbacteriaceae	Leifsonia	Leifsonia sp001423695	1	0	0	0	1	0	0	0	1	0	0
GCA_003367665.1	Leifsonia sp. ku-ls	Actinobacteriota	Actinomycetia	Actinomycetales	Microbacteriaceae	Leifsonia	Leifsonia sp003367665	1	0	0	0	1	0	0	0	1	0	0
Ga0438597	Leifsonia sp. 563	Actinobacteriota	Actinomycetia	Actinomycetales	Microbacteriaceae	Leifsonia	Leifsonia sp900100265	1	0	0	0	1	0	0	0	1	0	0
Ga0454467	Leifsonia shinshuensis 3821	Actinobacteriota	Actinomycetia	Actinomycetales	Microbacteriaceae	Leifsonia	NA	1	0	0	0	1	0	0	0	1	0	0
Ga0454410	Leifsonia sp. 1010	Actinobacteriota	Actinomycetia	Actinomycetales	Microbacteriaceae	Leifsonia	NA	1	0	0	0	1	0	0	0	1	0	0
GCA_012317045.1	Leifsonia sp. PS1209	Actinobacteriota	Actinomycetia	Actinomycetales	Microbacteriaceae	Leifsonia	Leifsonia sp002105485	1	0	0	0	1	0	0	0	1	0	1
GCF_001428745.1	Leifsonia sp. Root227	Actinobacteriota	Actinomycetia	Actinomycetales	Microbacteriaceae	Leifsonia	Leifsonia sp001428745	2	0	0	0	2	0	0	0	2	0	0
GCF_001423545.1	Leifsonia sp. Leaf325	Actinobacteriota	Actinomycetia	Actinomycetales	Microbacteriaceae	Leifsonia_A	Leifsonia_A flava	1	0	0	0	1	0	0	0	1	0	0
GCF_001422325.1	Leifsonia sp. Leaf264	Actinobacteriota	Actinomycetia	Actinomycetales	Microbacteriaceae	Leifsonia_A	Leifsonia_A sp001422325	1	0	0	0	1	0	0	0	1	0	0
GCF_001427485.1	Leifsonia sp. Root60	Actinobacteriota	Actinomycetia	Actinomycetales	Microbacteriaceae	Leifsonia_A	Leifsonia_A sp001425325	1	0	0	0	1	0	0	0	1	0	0
GCF_001477055.1	Leucobacter chromiiresistens NS354	Actinobacteriota	Actinomycetia	Actinomycetales	Microbacteriaceae	Leucobacter	Leucobacter chromiiresistens_A	2	0	2	0	2	0	0	0	4	0	0
Ga0438581	Leuconostoc holzapfelii 1377	Firmicutes	Bacilli	Lactobacillales	Lactobacillaceae	Leuconostoc	Leuconostoc citreum	0	0	1	0	0	0	0	0	1	0	0
Ga0454442	Luteibacter sp. 3190	Proteobacteria	Gammaproteobacteria	Xanthomonadales	Rhodanobacteraceae	Luteibacter	Luteibacter sp900110505	0	2	0	2	0	0	0	1	0	0	0
Ga0454416	Luteibacter sp. 1214	Proteobacteria	Gammaproteobacteria	Xanthomonadales	Rhodanobacteraceae	Luteibacter	Luteibacter sp000745055	0	4	0	2	0	0	0	1	0	0	0
[truncated: 960 more rows]

## Sheet: S4
BGC	Accession ID	Description	Product Prediction antiSMASH	BiG-SCAPE class
[truncated: 12,090 more rows]

[truncated: 15 more sheets: S5, S6, S7, S8, S9, S10, S11, S12, S13, S14, S15, S16, S17, S18, S19]
